# Supplementary material for: A novel cis-element enabled bacterial uptake by plant cells
Source: Nat Plants. 2026 Jan 2;12(1):140–51. doi: 10.1038/s41477-025-02161-z (PMC12830364; doi:10.1038/s41477-025-02161-z)
Supplement: Supplementary file 3 — Summary of the bioinformatic analysis resulting in the discovery of PACE using 37 species. [file 41477_2025_2161_MOESM3_ESM.xlsx]

## Sheet: MEME
Supplementary Table 1. Summary of the bioinformatic analysis resulting in the discovery of PACE using 37 species.
Name of NIN and NLP genes	Gene ID	Species	Phylogenetic Position	Symbiosis	p-Value MEME run 3 (for final motif compiutation)	Used For Final Motif Version	Source
Alnus-NIN	Alngl424567S27630	Alnus glutinosa	Fagales (FaFaCuRo)	Nodulator	1.07e-12	yes	Griesmann et al.15
Alnus-NLP1	Alngl764S35691	Alnus glutinosa	Fagales (FaFaCuRo)	Nodulator	NA	no	Griesmann et al.15
Apple-NLP1	MDP0000584547	Malus domestica	Rosales (FaFaCuRo)	Non-Nodulator	NA	no	Clavijo et al.50
Apple-NLP2a	MDP0000239938	Malus domestica	Rosales (FaFaCuRo)	Non-Nodulator	NA	no	Clavijo et al.50
Apple-NLP2b	MDP0000246881	Malus domestica	Rosales (FaFaCuRo)	Non-Nodulator	NA	no	Clavijo et al.50
Apple-NLP2c	MDP0000265619	Malus domestica	Rosales (FaFaCuRo)	Non-Nodulator	NA	no	Clavijo et al.50
Apple-NLP3a	MDP0000132856	Malus domestica	Rosales (FaFaCuRo)	Non-Nodulator	NA	no	Clavijo et al.50
Arabidopsis-NLP1	AT2G17150.1	Arabidopsis thaliana	Brassicales	Non-Nodulator	NA	no	Clavijo et al.50
Arabidopsis-NLP2	AT4G35270.1	Arabidopsis thaliana	Brassicales	Non-Nodulator	NA	no	Clavijo et al.50
Arabidopsis-NLP3	AT4G38340.1	Arabidopsis thaliana	Brassicales	Non-Nodulator	NA	no	Clavijo et al.50
Arabidopsis-NLP4	AT1G20640.2	Arabidopsis thaliana	Brassicales	Non-Nodulator	NA	no	Clavijo et al.50
Arabidopsis-NLP5	AT1G76350.1	Arabidopsis thaliana	Brassicales	Non-Nodulator	NA	no	Clavijo et al.50
Arabidopsis-NLP6	AT1G64530.1	Arabidopsis thaliana	Brassicales	Non-Nodulator	NA	no	Clavijo et al.50
Arabidopsis-NLP7	AT4G24020.1	Arabidopsis thaliana	Brassicales	Non-Nodulator	NA	no	Clavijo et al.50
Arabidopsis-NLP8	AT2G43500.2	Arabidopsis thaliana	Brassicales	Non-Nodulator	NA	no	Clavijo et al.50
Arabidopsis-NLP9	AT3G59580.2	Arabidopsis thaliana	Brassicales	Non-Nodulator	NA	no	Clavijo et al.50
Arachis-NIN	Araip.10007239.1	Arachis ipaensis	Fabales (FaFaCuRo)	Nodulator	2.78e-14	yes	Griesmann et al.15
Arachis-NLP1	Araip_Araip.B07_96852500..96856378	Arachis ipaensis	Fabales (FaFaCuRo)	Nodulator	NA	no	Griesmann et al.15
Bean-NIN1	Phvul.008G291800.2	Phaseolus vulgaris	Fabales (FaFaCuRo)	Nodulator	9.81e-13	yes	Clavijo et al.50
Bean-NIN2	Phvul.009G115800.1	Phaseolus vulgaris	Fabales (FaFaCuRo)	Nodulator	NA	no	Clavijo et al.50
Bean-NLP1	Phvul.009G011200.1	Phaseolus vulgaris	Fabales (FaFaCuRo)	Nodulator	NA	no	Clavijo et al.50
Bean-NLP2a	Phvul.011G052100.1	Phaseolus vulgaris	Fabales (FaFaCuRo)	Nodulator	NA	no	Clavijo et al.50
Bean-NLP2b	Phvul.005G155100.2	Phaseolus vulgaris	Fabales (FaFaCuRo)	Nodulator	NA	no	Clavijo et al.50
Bean-NLP3a	Phvul.007G071900.1	Phaseolus vulgaris	Fabales (FaFaCuRo)	Nodulator	NA	no	Clavijo et al.50
Bean-NLP3b	Phvul.004G114100.1	Phaseolus vulgaris	Fabales (FaFaCuRo)	Nodulator	NA	no	Clavijo et al.50
Begonia-NLP1a	Begfu1129S16439	Begonia fuchsioides	Cucurbitales (FaFaCuRo)	Non-Nodulator	NA	no	Griesmann et al.15
Begonia-NLP1b	Begfu1351S18529	Begonia fuchsioides	Cucurbitales (FaFaCuRo)	Non-Nodulator	NA	no	Griesmann et al.15
Begonia-NLP1c	Begfu4799S04580	Begonia fuchsioides	Cucurbitales (FaFaCuRo)	Non-Nodulator	NA	no	Griesmann et al.15
Begonia-NLP1d	Begfu1777S22537	Begonia fuchsioides	Cucurbitales (FaFaCuRo)	Non-Nodulator	NA	no	Griesmann et al.15
Begonia-NLP1e	Begfu1417S19338	Begonia fuchsioides	Cucurbitales (FaFaCuRo)	Non-Nodulator	NA	no	Griesmann et al.15
Begonia-NLP1f	Begfu745S40752	Begonia fuchsioides	Cucurbitales (FaFaCuRo)	Non-Nodulator	NA	no	Griesmann et al.15
BlackRaspberry-NLP1	Bras_G13903	Rubus occidentalis	Rosales (FaFaCuRo)	Non-Nodulator	NA	no	Griesmann et al.15
Cacao-NLP1	Thecc1EG034391	Theobroma cacao	Malvales	Non-Nodulator	NA	no	Clavijo et al.50
Cassava-NIN1	cassava4.1_001199m	Manihot esculenta	Malpighiales	Non-Nodulator	NA	no	Clavijo et al.50
Cassava-NIN2	cassava4.1_001997m	Manihot esculenta	Malpighiales	Non-Nodulator	NA	no	Clavijo et al.50
Cassava-NLP1a	cassava4.1_001188m	Manihot esculenta	Malpighiales	Non-Nodulator	NA	no	Clavijo et al.50
Cassava-NLP1b	cassava4.1_027289m	Manihot esculenta	Malpighiales	Non-Nodulator	NA	no	Clavijo et al.50
Cassava-NLP2	cassava4.1_000984m	Manihot esculenta	Malpighiales	Non-Nodulator	NA	no	Clavijo et al.50
Cassava-NLP3a	cassava4.1_000922m	Manihot esculenta	Malpighiales	Non-Nodulator	NA	no	Clavijo et al.50
Cassava-NLP3b	cassava4.1_000904m	Manihot esculenta	Malpighiales	Non-Nodulator	NA	no	Clavijo et al.50
Castanospermum-NLP1	Castanospermum00843-PA	Castanospermum australe	Fabales (FaFaCuRo)	Non-Nodulator	NA	no	Griesmann et al.15
Casuarina-NIN	Casgl993S23747	Casuarina glauca	Fagales (FaFaCuRo)	Nodulator	1.4e-12	yes	Griesmann et al.15
Casuarina-NLP1	Casgl109S07006	Casuarina glauca	Fagales (FaFaCuRo)	Nodulator	NA	no	Griesmann et al.15
Cercis-NLP1a	Cerca58S27147	Cercis canadensis	Fabales (FaFaCuRo)	Non-Nodulator	NA	no	Griesmann et al.15
Cercis-NLP1b	Cerca189S06512	Cercis canadensis	Fabales (FaFaCuRo)	Non-Nodulator	NA	no	Griesmann et al.15
Chamaecrista-NIN1	Chafa4076S22354	Chamaecrista fasciculata	Fabales (FaFaCuRo)	Nodulator	1.53e-12	no	Griesmann et al.15
Chamaecrista-NIN2	Chafa2145S18426	Chamaecrista fasciculata	Fabales (FaFaCuRo)	Nodulator	6.18e-13	yes	Griesmann et al.15
Chamaecrista-NLP1a	Chafa97S13327	Chamaecrista fasciculata	Fabales (FaFaCuRo)	Nodulator	NA	no	Griesmann et al.15
Chamaecrista-NLP1b	Chafa95053S28562	Chamaecrista fasciculata	Fabales (FaFaCuRo)	Nodulator	NA	no	Griesmann et al.15
Chickpea-NIN	Ca_03225.1	Cicer arietinum	Fabales (FaFaCuRo)	Nodulator	6.46e-17	yes	Griesmann et al.15
Chickpea-NLP1	Ca_14561.1	Cicer arietinum	Fabales (FaFaCuRo)	Nodulator	NA	no	Griesmann et al.15
Cucumber-NLP1	evm.model.Chr4.2677.1	Cucumis sativus	Cucurbitales (FaFaCuRo)	Non-Nodulator	NA	no	Clavijo et al.50
Cucumber-NLP2	evm.model.Chr4.260	Cucumis sativus	Cucurbitales (FaFaCuRo)	Non-Nodulator	NA	no	Clavijo et al.50
Cucumber-NLP3	evm.model.Chr4.658.1	Cucumis sativus	Cucurbitales (FaFaCuRo)	Non-Nodulator	NA	no	Clavijo et al.50
Datisca-NIN1	Dglo_scaffold169:1468791..1472708	Datisca glomerata	Cucurbitales (FaFaCuRo)	Nodulator	1.29e-10	no	Griesmann et al.15
Datisca-NIN2	Datgl1955S23745	Datisca glomerata	Cucurbitales (FaFaCuRo)	Nodulator	8.19e-11	yes	Griesmann et al.15
Datisca-NLP1	Datgl151S21250	Datisca glomerata	Cucurbitales (FaFaCuRo)	Nodulator	NA	no	Griesmann et al.15
Discaria-NIN	Distr1414S00745	Discaria trinervis	Rosales (FaFaCuRo)	Nodulator	9.98e-11	yes	Griesmann et al.15
Discaria-NLP1	Distr887S29018	Discaria trinervis	Rosales (FaFaCuRo)	Nodulator	NA	no	Griesmann et al.15
Dryas-NIN	Drydr380S11191	Dryas drummondii	Rosales (FaFaCuRo)	Nodulator	2.71e-11	yes	Griesmann et al.15
Dryas-NLP1	Drydr83S05805	Dryas drummondii	Rosales (FaFaCuRo)	Nodulator	NA	no	Griesmann et al.15
Eucalyptus-NIN1	Eucgr.I01519.2	Eucalyptus grandis	Myrtales	Non-Nodulator	NA	no	Clavijo et al.50
Eucalyptus-NIN2	Eucgr.G01859.1	Eucalyptus grandis	Myrtales	Non-Nodulator	NA	no	Clavijo et al.50
Eucalyptus-NLP1	Eucgr.F01779.1	Eucalyptus grandis	Myrtales	Non-Nodulator	NA	no	Clavijo et al.50
Flax-NIN1a	Lus10023930	Linum usitatissimum	Malpighiales	Non-Nodulator	NA	no	Clavijo et al.50
Flax-NIN1b	Lus10014428	Linum usitatissimum	Malpighiales	Non-Nodulator	NA	no	Clavijo et al.50
Flax-NIN1c	Lus10022621	Linum usitatissimum	Malpighiales	Non-Nodulator	NA	no	Clavijo et al.50
Flax-NLP1a	Lus10030744	Linum usitatissimum	Malpighiales	Non-Nodulator	NA	no	Clavijo et al.50
Flax-NLP1b	Lus10012257	Linum usitatissimum	Malpighiales	Non-Nodulator	NA	no	Clavijo et al.50
Flax-NLP1c	Lus10013224	Linum usitatissimum	Malpighiales	Non-Nodulator	NA	no	Clavijo et al.50
Flax-NLP1d	Lus10016018	Linum usitatissimum	Malpighiales	Non-Nodulator	NA	no	Clavijo et al.50
Flax-NLP2a	Lus10019368	Linum usitatissimum	Malpighiales	Non-Nodulator	NA	no	Clavijo et al.50
Flax-NLP2b	Lus10008143	Linum usitatissimum	Malpighiales	Non-Nodulator	NA	no	Clavijo et al.50
Flax-NLP3a	Lus10003199	Linum usitatissimum	Malpighiales	Non-Nodulator	NA	no	Clavijo et al.50
Flax-NLP3b	Lus10023049	Linum usitatissimum	Malpighiales	Non-Nodulator	NA	no	Clavijo et al.50
Grape-NIN	GSVIVG01023886001	Vitis vinifera	Vitales	Non-Nodulator	NA	no	Griesmann et al.15
Grape-NLP1	GSVIVG01013370001	Vitis vinifera	Vitales	Non-Nodulator	NA	no	Griesmann et al.15
Hop-NLP1	HL.SW.v1.0.G017874.1	Humulus lupulus	Rosales (FaFaCuRo)	Non-Nodulator	NA	no	Griesmann et al.15
Lotus-NIN	chr2.CM0102.250.r2.m	Lotus japonicus	Fabales (FaFaCuRo)	Nodulator	2.13e-16	yes	Clavijo et al.50
Lotus-NLP1	chr1.CM0178.280.r2.m	Lotus japonicus	Fabales (FaFaCuRo)	Nodulator	NA	no	Clavijo et al.50
Lotus-NLP2	chr3.CM0106.760.r2.m	Lotus japonicus	Fabales (FaFaCuRo)	Nodulator	NA	no	Clavijo et al.50
Lotus-NLP3	chr3.CM0091.230.r2.m	Lotus japonicus	Fabales (FaFaCuRo)	Nodulator	NA	no	Clavijo et al.50
Lotus-NLP4	chr5.CM0148.170.r2.a	Lotus japonicus	Fabales (FaFaCuRo)	Nodulator	NA	no	Clavijo et al.50
Medicago-NIN	Medtr5g099060.1	Medicago truncatula	Fabales (FaFaCuRo)	Nodulator	7.7e-17	yes	Clavijo et al.50
Medicago-NLP1	Medtr3g115400.1	Medicago truncatula	Fabales (FaFaCuRo)	Nodulator	NA	no	Clavijo et al.50
Medicago-NLP2a	Medtr2g099350.2	Medicago truncatula	Fabales (FaFaCuRo)	Nodulator	NA	no	Clavijo et al.50
Medicago-NLP2b	Medtr4g068000.3	Medicago truncatula	Fabales (FaFaCuRo)	Nodulator	NA	no	Clavijo et al.50
Medicago-NLP3	Medtr1g100970.1	Medicago truncatula	Fabales (FaFaCuRo)	Nodulator	NA	no	Clavijo et al.50
Mimosa-NIN	Mimpu1984S19289	Mimosa pudica	Fabales (FaFaCuRo)	Nodulator	2.37e-12	yes	Griesmann et al.15
Mimosa-NLP1	Mimpu_merged_scaffold9844+scaffold5711	Mimosa pudica	Fabales (FaFaCuRo)	Nodulator	NA	no	Griesmann et al.15
Mimulus-NIN	Migut.B00011.1	Mimulus gutattus	Lamiales	Non-Nodulator	NA	no	Griesmann et al.15
Mimulus-NLP1	Migut.N02963.1.p	Mimulus gutattus	Lamiales	Non-Nodulator	NA	no	Griesmann et al.15
Nissolia-NLP1	Nissc337S21912	Nissolia schottii	Fabales (FaFaCuRo)	Non-Nodulator	NA	no	Griesmann et al.15
Peach-NIN	ppa018195m	Prunus persica	Rosales (FaFaCuRo)	Non-Nodulator	NA	no	Clavijo et al.50
Peach-NLP1	ppa001086m	Prunus persica	Rosales (FaFaCuRo)	Non-Nodulator	NA	no	Clavijo et al.50
Peach-NLP2	ppa000933m	Prunus persica	Rosales (FaFaCuRo)	Non-Nodulator	NA	no	Clavijo et al.50
Peach-NLP3	ppb012332	Prunus persica	Rosales (FaFaCuRo)	Non-Nodulator	NA	no	Clavijo et al.50
Pear-NLP1	PCP004399.1	Pyrus communis	Rosales (FaFaCuRo)	Non-Nodulator	NA	no	Griesmann et al.15
Rice-NLP1a	LOC_Os03g03900.1	Oryza sativa	Poales (Monocots)	Non-Nodulator	NA	no	Clavijo et al.50
Rice-NLP1b	LOC_Os09g37710.2	Oryza sativa	Poales (Monocots)	Non-Nodulator	NA	no	Clavijo et al.50
Rice-NLP2a	LOC_Os04g41850.1	Oryza sativa	Poales (Monocots)	Non-Nodulator	NA	no	Clavijo et al.50
Rice-NLP2b	LOC_Os11g16290.1	Oryza sativa	Poales (Monocots)	Non-Nodulator	NA	no	Clavijo et al.50
Rice-NLP3a	LOC_Os01g13540.1	Oryza sativa	Poales (Monocots)	Non-Nodulator	NA	no	Clavijo et al.50
Soybean-NIN1a	Glyma02g48080.1	Glycine max	Fabales (FaFaCuRo)	Nodulator	3.75e-17	yes	Clavijo et al.50
Soybean-NIN1b	Glyma14g00470.1	Glycine max	Fabales (FaFaCuRo)	Nodulator	6.92e-12	no	Clavijo et al.50
Soybean-NIN2	Glyma04g00210.3	Glycine max	Fabales (FaFaCuRo)	Nodulator	2.6e-13	no	Clavijo et al.50
Soybean-NLP1a	Glyma06g02030.3	Glycine max	Fabales (FaFaCuRo)	Nodulator	NA	no	Clavijo et al.50
Soybean-NLP1b	Glyma04g01910.3	Glycine max	Fabales (FaFaCuRo)	Nodulator	NA	no	Clavijo et al.50
Soybean-NLP2a	Glyma13g42160.2	Glycine max	Fabales (FaFaCuRo)	Nodulator	NA	no	Clavijo et al.50
Soybean-NLP2b	Glyma15g03225.3	Glycine max	Fabales (FaFaCuRo)	Nodulator	NA	no	Clavijo et al.50
Soybean-NLP2c	Glyma12g05390.1	Glycine max	Fabales (FaFaCuRo)	Nodulator	NA	no	Clavijo et al.50
Soybean-NLP2d	Glyma11g13390.2	Glycine max	Fabales (FaFaCuRo)	Nodulator	NA	no	Clavijo et al.50
Soybean-NLP3a	Glyma20g29960.2	Glycine max	Fabales (FaFaCuRo)	Nodulator	NA	no	Clavijo et al.50
Soybean-NLP3b	Glyma10g37860.2	Glycine max	Fabales (FaFaCuRo)	Nodulator	NA	no	Clavijo et al.50
Soybean-NLP3c	Glyma16g30180.1	Glycine max	Fabales (FaFaCuRo)	Nodulator	NA	no	Clavijo et al.50
Soybean-NLP3d	Glyma09g25230.2	Glycine max	Fabales (FaFaCuRo)	Nodulator	NA	no	Clavijo et al.50
Strawberry-NLP1	gene10914-v1.0-hybrid	Fragaria vesca	Rosales (FaFaCuRo)	Non-Nodulator	NA	no	Griesmann et al.15
Strawberry-NLP2	gene16194-v1.0-hybrid	Fragaria vesca	Rosales (FaFaCuRo)	Non-Nodulator	NA	no	Clavijo et al.50
Strawberry-NLP3	gene25113-v1.0-hybrid	Fragaria vesca	Rosales (FaFaCuRo)	Non-Nodulator	NA	no	Clavijo et al.50
Tobacco-NINa	Niben101Scf02000g00005.1	Nicotiana benthamiana	Solanales	Non-Nodulator	NA	no	Clavijo et al.50
Tobacco-NINb	Niben101Scf04294g05003.1	Nicotiana benthamiana	Solanales	Non-Nodulator	NA	no	Clavijo et al.50
Tobacco-NLP1a	Niben101Scf00712g14003.1	Nicotiana benthamiana	Solanales	Non-Nodulator	NA	no	Clavijo et al.50
Tobacco-NLP1b	Niben101Scf02046g00002.1	Nicotiana benthamiana	Solanales	Non-Nodulator	NA	no	Clavijo et al.50
Tobacco-NLP1c	Niben101Scf05395g03019.1	Nicotiana benthamiana	Solanales	Non-Nodulator	NA	no	Clavijo et al.50
Tobacco-NLP2	Niben101Scf08391g00003.1	Nicotiana benthamiana	Solanales	Non-Nodulator	NA	no	Clavijo et al.50
Tobacco-NLP3a	Niben101Scf02972g04001.1	Nicotiana benthamiana	Solanales	Non-Nodulator	NA	no	Clavijo et al.50
Tobacco-NLP3b	Niben101Scf03850g03026.1	Nicotiana benthamiana	Solanales	Non-Nodulator	NA	no	Clavijo et al.50
Tobacco-NLP3c	Niben101Scf08326g00020.1	Nicotiana benthamiana	Solanales	Non-Nodulator	NA	no	Clavijo et al.50
Tobacco-NLP3d	Niben101Scf07289g00001.1	Nicotiana benthamiana	Solanales	Non-Nodulator	NA	no	Clavijo et al.50
Tomato-NIN	Solyc01g112190.2.1	Solanum lycopersicum	Solanales	Non-Nodulator	NA	no	Clavijo et al.50
Tomato-NLP1	Solyc04g082480.2.1	Solanum lycopersicum	Solanales	Non-Nodulator	NA	no	Clavijo et al.50
Tomato-NLP2a	Solyc11g045350.1.1	Solanum lycopersicum	Solanales	Non-Nodulator	NA	no	Clavijo et al.50
Tomato-NLP2b	Solyc08g013900.2.1	Solanum lycopersicum	Solanales	Non-Nodulator	NA	no	Clavijo et al.50
Tomato-NLP3a	Solyc08g008410.2.1	Solanum lycopersicum	Solanales	Non-Nodulator	NA	no	Clavijo et al.50
Tomato-NLP3b	Solyc08g082750.2.1	Solanum lycopersicum	Solanales	Non-Nodulator	NA	no	Clavijo et al.50
Walnut-NIN	WALNUT_00004000-RA	Juglans regia	Fagales (FaFaCuRo)	Non-Nodulator	NA	no	Griesmann et al.15
Walnut-NLP1	WALNUT_00016305-RA	Juglans regia	Fagales (FaFaCuRo)	Non-Nodulator	NA	no	Griesmann et al.15
Walnut-NLP2	WALNUT_00018800-RA	Juglans regia	Fagales (FaFaCuRo)	Non-Nodulator	NA	no	Griesmann et al.15
Watermelon-NLP1	Cla023449	Citrullus lanatus	Cucurbitales (FaFaCuRo)	Non-Nodulator	NA	no	Griesmann et al.15
Watermelon-NLP2	Cla012800	Citrullus lanatus	Cucurbitales (FaFaCuRo)	Non-Nodulator	NA	no	Clavijo et al.50
Watermelon-NLP3	Cla012828	Citrullus lanatus	Cucurbitales (FaFaCuRo)	Non-Nodulator	NA	no	Clavijo et al.50
Ziziphus-NIN1	XP_015893088.1	Ziziphus jujuba	Rosales (FaFaCuRo)	Non-Nodulator	NA	no	Griesmann et al.15
Ziziphus-NIN2	XP_015893083.1	Ziziphus jujuba	Rosales (FaFaCuRo)	Non-Nodulator	NA	no	Griesmann et al.15
Ziziphus-NLP1	XP_015884123.1	Ziziphus jujuba	Rosales (FaFaCuRo)	Non-Nodulator	NA	no	Griesmann et al.15

## Sheet: FIMO
sequence_name	start_from_atg	end_from_atg	strand	score	p-value	q-value (fdr)	matched_sequence				PACE used in this study
Medicago-NIN	-3047	-3019	+	42.6327	0.000000000000000371	0.000000000137	TGTAGAATCGCCATGTGGCGAGCAGAGAG
Chickpea-NIN	-1481	-1453	+	42.3673	0.000000000000000682	0.000000000137	TGTAGAATCGCCATGTGGCGAACGGAGAG
Lotus-NIN	-965	-937	+	40.2857	0.0000000000000173	0.00000000232	TGTACGATTGCCATGTGGCACGCAGAGAG				LjPACE
Soybean-NIN1a	-660	-632	+	38.7653	0.000000000000107	0.0000000107	TGTAGGATTGCCATGTGGCGCGCAGGGAG
Arachis-NIN	-1500	-1472	+	35.7551	0.00000000000183	0.000000147	TGTAGAGTCGCCATGTGGCTCACGAAGAG
Chamaecrista-NIN2	-524	-496	+	32.9592	0.0000000000145	0.000000975	TGTGGAAGCTCCACGTGGCGCGTAGATAG
Casuarina-NIN	-1194	-1166	+	32.3469	0.0000000000217	0.00000125	GCTCCATGCGACATGTGGCGTGCTCACAG				CgPACE
Alnus-NIN	-1218	-1190	+	31.5204	0.0000000000363	0.00000183	GCTCCATGCGACATCTGGCGGGCACACAG
Bean-NIN1	-524	-496	+	31.1633	0.000000000045	0.00000201	TATGGAATTGCCACGTGGCGCAGAGCGAG
Dryas-NIN	-1560	-1532	+	30.7857	0.0000000000562	0.00000226	TGTCCATCTGACATGTGTCGTACGGACAT				DdPACE
Mimosa_NIN	-1153	-1125	+	30.1735	0.0000000000797	0.00000291	TGTAGGATCGCCACGTGGCAGATGATCAG
Discaria-NIN	-1433	-1405	+	28.2653	0.000000000221	0.00000742	TCTCCTTCTTACATGTGGCAATCGGACAG
Datisca-NIN2	-1281	-1253	+	27.4388	0.000000000336	0.0000104	TCTGCATCCGACATGTGGCACAACCACAA				DgPACE
Chamaecrista-NIN1	-1174	-1146	+	27.1531	0.000000000386	0.0000106	TGTAAGATTGCCATGTGGCGAATAAAGAG
Soybean-NIN2	-2262	-2234	+	27.1122	0.000000000394	0.0000106	TGTAGGATTGCCACGTGGAACATGGAGAG
Peach-NIN	-1204	-1176	+	26.949	0.000000000427	0.0000107	TCTCCTTCTGACATGTGTCGTAAGGACAG				PpPACE
Ziziphus-NIN2	-1463	-1435	+	16.7857	0.0000000319	0.000755	CCTACTTCTTACATGTGGCAATCAGGCAG				ZjPACE
Soybean-NIN1b	-1954	-1926	+	8.46939	0.000000548	0.0123	TCTCTGGTTGGCATGTGGCGCACAGAGCA
Walnut-NLP1b	-1082	-1054	+	4.06122	0.00000208	0.044	GATCCAACCAACATCAGGCGTAGCGTCAG				JrPACE-like
Datisca-NIN1	-1813	-1785	+	-1.86735	0.0000107	0.215	GCTTGCGGTGACATATGGCGCACAGGCAC
Cacao-NLP1	-411	-383	+	-3.64286	0.0000169	0.323	GAGACTTTCTTCAAGTGGCACACACTCAA
Soybean-NLP2d	-1062	-1034	+	-6.57143	0.0000349	0.638	TCAAGGTCCGCAATCTGTCACCAGAATAA
Pear-NLP1	-329	-301	+	-7.32653	0.0000418	0.732	TATGGGATTTCTACGAGTGGAGAACAGAA
Tomato-NLP3a	-170	-142	+	-7.91837	0.0000482	0.803	TATACTTTTTGCAAGTGGCAACTTAATAA
Begonia-NLP1b	-1715	-1687	+	-8.18367	0.0000513	0.803	AGTGGGTGTGACATGTGAAGCTGAAAAAT
Flax-NLP3b	-1926	-1898	+	-8.23469	0.0000519	0.803	ATTCCAATTTCCAACTGGTGGATTGGGAG
BlackRaspberry-NLP1	-572	-544	+	-8.40816	0.0000541	0.805	GGTGCAGGTGTGAGGTGGCACTCAGCTTG
Begonia-NLP1e	-2345	-2317	+	-9.29592	0.0000665	0.955	TCTTGCTCTGGCCTGTGTCAAGCACACAC
Apple-NLP2c	-2929	-2901	+	-9.71429	0.0000732	0.997	TATAAAATCTACACCATTCATACCAAGAA
Chickpea-NLP1	-1134	-1106	+	-9.88776	0.0000762	0.997	TCTGATTCCGGCACCAAGCAAACAAATAG
Medicago-NLP2a	-2870	-2842	+	-10.0204	0.0000786	0.997	AATGGTATTTCCACGTTGCGGCTAATTAA
Mimulus-NLP1	-85	-57	+	-10.0612	0.0000793	0.997	TCTGAAATTCAGATCTGGTGGAAGAAGAA
Eucalyptus-NLP1	-2173	-2145	+	-10.3367	0.0000844	1	GATACAGATTCCATCTTTGTCGAAAACAG
Ziziphus-NIN2	-1799	-1771	+	-10.3571	0.0000848	1	TATGCATGTGATATCTGGCTTGTATGTTT
Arabidopsis-NLP5	-2964	-2936	+	-10.7653	0.0000931	1	TAAACCAGAGCCATGTGTCTGTCACGCAC
Cassava-NLP3b	-1947	-1919	+	-10.8367	0.0000946	1	TGTACTTTTATCATGTTGTGAAAAGCTAT
Flax-NLP1a	-656	-628	+	-10.949	0.000097	1	TCTAGGAGTGACATCAGAGGAGGAGCTGG
