# Supplementary material for: A novel cis-element enabled bacterial uptake by plant cells
Source: Nat Plants. 2026 Jan 2;12(1):140–51. doi: 10.1038/s41477-025-02161-z (PMC12830364; doi:10.1038/s41477-025-02161-z)
Supplement: Supplementary file 4 — Results of the FIMO analysis of PACE in 163 species. [file 41477_2025_2161_MOESM4_ESM.xlsx]

## Sheet: species_sampling
Supplementary Table 2. Results of the FIMO analysis of PACE in 163 species. Species highlighted in yellow: non-nodulating FaFaCuRo species that have lost NIN. Species highlighted in green: non-nodulating FaFaCuRo species that possess NIN (intact or fragmented).
Species_Abbreviation	Group	Species	Lineage	Order	Family	Source	RNS	Genome version
Abrpre	angiosperm	Abrus precatorius	Angiosperms	Fabales	Fabaceae	NCBI	1	GCF_003935025.1
Aeseve	angiosperm	Aeschynomene evenia	Angiosperms	Fabales	Fabaceae	10.1038/s41467-021-21094-7	1	1.0
Alnglu	angiosperm	Alnus glutinosa	Angiosperms	Fagales	Betulaceae	10.1126/science.aat1743	1	1.0
Amahyp	angiosperm	Amaranthus hypochondriacus	Angiosperms	Caryophyllales	Amaranthaceae	10.3835/plantgenome2015.07.0062	0	2.1
Ambtri	angiosperm	Amborella trichopoda	Angiosperms	Amborellales	Amborellaceae	10.1126/science.1241089	0	1.0
Anacom	angiosperm	Ananas comosus	Angiosperms	Poales	Bromeliaceae	10.1038/ng.3435	0	3.0
AntagrBONN	bryophytes	Anthoceros agrestis	Hornworts	Anthocerotales	Anthocerataceae	10.1038/s41477-020-0618-2	0	18801_18sep2018
AntagrOXF	bryophytes	Anthoceros agrestis	Hornworts	Anthocerotales	Anthocerataceae	10.1038/s41477-020-0618-2	0	4421
Antpun	bryophytes	Anthoceros punctatus	Hornworts	Anthocerotales	Anthocerataceae	10.1038/s41477-020-0618-2	0	4293
Aposhe	angiosperm	Apostasia shenzhenica	Angiosperms	Asparagales	Orchidaceae	10.1038/nature23897	0	GCA_002786265.1
Aqucoe	angiosperm	Aquilegia coerulea	Angiosperms	Ranunculales	Ranunculaceae	10.7554/eLife.36426	0	3.0
Aradur	angiosperm	Arachis duranensis	Angiosperms	Fabales	Fabaceae	10.1038/ng.3517	1	V14167
Arahyp	angiosperm	Arachis hypogaea	Angiosperms	Fabales	Fabaceae	10.25739/hb5x-wx74	1	KYV3
Araipa	angiosperm	Arachis ipaensis	Angiosperms	Fabales	Fabaceae	10.1038/ng.3517	1	K30076
Aralyr	angiosperm	Arabidopsis lyrata	Angiosperms	Brassicales	Brassicaceae	10.1038/ng.807	0	2.1
Aratha	angiosperm	Arabidopsis thaliana	Angiosperms	Brassicales	Brassicaceae	10.1093/nar/gkr1090	0	TAIR10
Azofil	ferns	Azolla filiculoides	Leptosporangiate	Salviniales	Salviniaceae	10.1038/s41477-018-0188-8	0	1.2
Begfuc	angiosperm	Begonia fuchsioides	Angiosperms	Cucurbitales	Begoniaceae	10.1126/science.aat1743	0	1.0
Benhis	angiosperm	Benincasa hispida	Angiosperms	Cucurbitales	Cucurbitaceae	10.1038/s41467-019-13185-3	0	B227
Betpat	angiosperm	Beta patula	Angiosperms	Caryophyllales	Amaranthaceae	10.1111/tpj.14413	0	1.0
Betpen	angiosperm	Betula pendula	Angiosperms	Fagales	Fagaceae	NCBI	0	1.4c
Betvul	angiosperm	Beta vulgaris ssp vulgaris KWS2320	Angiosperms	Caryophyllales	Amaranthaceae	10.1101/2020.09.15.298315	0	EL10.1
Boestr	angiosperm	Boechera stricta	Angiosperms	Brassicales	Brassicaceae	Phytozome	0	1.2
Bradis	angiosperm	Brachypodium distachyon	Angiosperms	Poales	Poaceae	10.1038/nature08747	0	3.1
Braolecap	angiosperm	Brassica oleraceae capitata	Angiosperms	Brassicales	Brassicaceae	10.1038/ncomms4930	0	1.0
Brarap	angiosperm	Brassica rapa FPsc	Angiosperms	Brassicales	Brassicaceae	10.1038/s41438-018-0071-9	0	3.0
Cajcaj	angiosperm	Cajanus cajan	Angiosperms	Fabales	Fabaceae	10.1038/nbt.2022.	1	5.0
Camsin	angiosperm	Camellia sinensis	Angiosperms	Ericales	Theaceae	NCBI	0	GCF_004153795.1
Cansat	angiosperm	Cannabis sativa	Angiosperms	Rosales	Cannabaceae	NCBI	0	GCF_900626175.1
Capann	angiosperm	Capsicum annuum Zunla-1	Angiosperms	Solanales	Solanaceae	10.1073/pnas.1400975111	0	GCF_000710875.1
Capgra	angiosperm	Capsella grandiflora	Angiosperms	Brassicales	Brassicaceae	10.1038/ng.2669	0	1.0
Caprub	angiosperm	Capsella rubella	Angiosperms	Brassicales	Brassicaceae	10.1038/ng.2669	0	1.0
Carfan	angiosperm	Carpinus fangiana	Angiosperms	Fagales	Betulaceae	NCBI	0	GCA_006937295.1
Carlit	angiosperm	Carex littledaleu	Angiosperms	Cyperales	Cyperaceae	NCBI	0	GCA_011114355.1
Carpap	angiosperm	Carica papaya	Angiosperms	Brassicales	Caricaceae	10.1038/nature06856	0	0.4
Casaus	angiosperm	Castanospermum australe	Angiosperms	Fabales	Fabaceae	10.1126/science.aat1743	0	1.0
Casgla	angiosperm	Casuarina glauca	Angiosperms	Fagales	Casuarinaceae	10.1126/science.aat1743	1	1.b2
Casmol	angiosperm	Castanea mollissima	Angiosperms	Fagales	Fagaceae	NCBI	0	1.2
Cepfol	angiosperm	Cephalotus follicularis	Angiosperms	Oxalidales	Cephalotaceae	10.1038/s41559-016-0059	0	3.0
Cercan	angiosperm	Cercis canadensis	Angiosperms	Fabales	Caesalpiniaceae	10.1126/science.aat1743	0	1.0
Cerpur	bryophytes	Ceratodon purpureus	Mosses	Dicranales	Dicranaceae	NCBI	0	R40_1.0
Chabra	algae_streptophyta	Chara braunii	Charophyta	Charales	Characeae	10.1016/j.cell.2018.06.033	0	20170414
Chafas	angiosperm	Chamaecrista fasciculata	Angiosperms	Fabales	Caesalpiniaceae	10.1126/science.aat1743	1	1.0
Chequi	angiosperm	Chenopodium quinoa	Angiosperms	Caryophyllales	Chenopodiaceae	10.1038/nature21370	0	1.0
Cicari	angiosperm	Cicer arietinum ICC4958	Angiosperms	Fabales	Fabaceae	10.1038/srep12806	1	ICC4958.a2.v1
Citcle	angiosperm	Citrus clementina	Angiosperms	Sapindales	Rutaceae	10.1038/nbt.2906	0	1.0
Citlan	angiosperm	Citrullus lanatus ssp vulgaris 97103	Angiosperms	Cucurbitales	Cucurbitaceae	10.1038/ng.2470	0	1.0
Citsin	angiosperm	Citrus sinensis	Angiosperms	Sapindales	Rutaceae	10.1038/nbt.2906	0	1.1
Cucargarg	angiosperm	Cucurbita argyrosperma subsp. agyrosperma	Angiosperms	Cucurbitales	Cucurbitaceae	NCBI	0	UNAM_Csor_1.0
Cucmax	angiosperm	Cucurbita maxima	Angiosperms	Cucurbitales	Cucurbitaceae	10.1016/j.molp.2017.09.003	0	1.1
Cucmel	angiosperm	Cucumis melo	Angiosperms	Cucurbitales	Cucurbitaceae	10.1073/pnas.1205415109	0	3.6.1
Cucmos	angiosperm	Cucurbita moschata	Angiosperms	Cucurbitales	Cucurbitaceae	10.1016/j.molp.2017.09.004	0	1.0
Cucpep	angiosperm	Cucurbita pepo	Angiosperms	Cucurbitales	Cucurbitaceae	10.1111/pbi.12860	0	4.1
Cucsat	angiosperm	Cucumis sativus PI183967	Angiosperms	Cucurbitales	Cucurbitaceae	10.1038/ng.2801	0	PI183967
Cuscam	angiosperm	Cuscuta campestris	Angiosperms	Solanales	Convolvulaceae	NCBI	0	GCA_900332095.1
Cycmic	gymnosperms	Cycas micholitzii	Gymnosperms	Cycadales	Cycadaceae	Gymno-Plaza	0	NC
Datglo	angiosperm	Datisca glomerata	Angiosperms	Cucurbitales	Dasticaceae	10.1126/science.aat1743	1	1.b2
Daucar	angiosperm	Daucus carota	Angiosperms	Apiales	Apiaceae	10.1038/ng.3565	0	2.0
Dencat	angiosperm	Dendrobium catenatum	Angiosperms	Asparagales	Orchidaceae	10.1038/nature23897	0	GCF_001605985.2
Distri	angiosperm	Discaria trinervis	Angiosperms	Rosales	Rhamnaceae	10.1126/science.aat1743	1	1.0
Drydru	angiosperm	Dryas drummondii	Angiosperms	Rosales	Rosaceae	10.1126/science.aat1743	1	1.b2
Eurfer	angiosperm	Euryale ferox	Angiosperms	Nymphaeales	Nymphaeaceae	10.1038/s41477-020-0594-6	0	1.0
Eutsal	angiosperm	Eutrema salsugineum	Angiosperms	Brassicales	Brassicaceae	10.3389/fpls.2013.00046	0	1.0
Ficere	angiosperm	Ficus erecta	Angiosperms	Rosales	Moraceae	NCBI	0	1.1
Fraana	angiosperm	Fragaria x ananassa	Angiosperms	Rosales	Rosaceae	www.rosaceae.org	0	1.1
Fraexc	angiosperm	Fraxinus excelsior	Angiosperms	Lamiales	Oleaceae	10.1038/nature20786	0	2.0
Fraiin	angiosperm	Fragaria iinumae	Angiosperms	Rosales	Rosaceae	NCBI	0	1.0
Fraves	angiosperm	Fragaria vesca	Angiosperms	Rosales	Rosaceae	10.1093/gigascience/gix124	0	4.0.a1
Ginbil	gymnosperms	Ginkgo biloba	Gymnosperms	Ginkgoales	Ginkgoaceae	10.5524/100613	0	HiC
Glymax	angiosperm	Glycine max	Angiosperms	Fabales	Fabaceae	10.1038/nature08670	1	1.0
Glysoj	angiosperm	Glycine soja	Angiosperms	Fabales	Fabaceae	NCBI	1	GCF_004193775.1
Gnemon	gymnosperms	Gnetum montanum	Gymnosperms	Gnetales	Gnetaceae	10.5061/dryad.0vm37	0	1.0
Gosrai	angiosperm	Gossypium raimondii	Angiosperms	Malvales	Malvaceae	10.1038/nature11798	0	2.1
Helann	angiosperm	Helianthus annuus	Angiosperms	Asterales	Asteraceae	10.1038/nature22380	0	1.2
Hevbra	angiosperm	Hevea brasiliensis	Angiosperms	Malpighiales	Euphorbiaceae	NCBI	0	GCF_001654055.1
Horvul	angiosperm	Hordeum vulgare	Angiosperms	Poales	Poaceae	10.1038/nature22043 / 10.1038/sdata.2017.44	0	1.0
Humlup	angiosperm	Humulus lupulus	Angiosperms	Rosales	Cannabaceae	10.1093/pcp/pcu169	0	1.1
Jatcur	angiosperm	Jatropha curcas	Angiosperms	Malpighiales	Euphorbiaceae	NCBI	0	GCF_014843425.1
Jugreg	angiosperm	Juglans regia	Angiosperms	Fagales	Juglandaceae	10.1111/tpj.13207	0	2.0.revised
Klenit	algae_streptophyta	Klebsormidium nitens	Charophyta	Klebsormidiales	Klebsomidiaceae	10.1038/ncomms4978	0	GCA_000708835.1
Lagsic	angiosperm	Lagenaria siceraria	Angiosperms	Cucurbitales	Cucurbitaceae	10.1111/tpj.13722	0	1.0
Linusi	angiosperm	Linum usitatissimum	Angiosperms	Malpighiales	Linaceae	10.1111/j.1365-313X.2012.05093.x	0	GCA_000224295.2
LotjapGifu	angiosperm	Lotus japonicus	Angiosperms	Fabales	Fabaceae	10.1101/2020.05.29.124313	1	1.2
Lupalb	angiosperm	Lupinus albus	Angiosperms	Fabales	Fabaceae	10.1038/s41467-019-14197-9	1	1.0
Lupang	angiosperm	Lupinus angustifolius	Angiosperms	Fabales	Fabaceae	10.1111/pbi.12615	1	1.0
Malbac	angiosperm	Malus baccata	Angiosperms	Rosales	Rosaceae	NCBI	0	GCA_006547085.1
Maldom	angiosperm	Malus domestica	Angiosperms	Rosales	Rosaceae	www.rosaceae.org	0	GDDH13_1.1
Manesc	angiosperm	Manihot esculenta	Angiosperms	Malpighiales	Euphorbiaceae	10.1038/nbt.3535	0	7.0
Marinf	bryophytes	Marchantia inflexa	Liverworts	Marchantiales	Marchantiaceae	10.1038/s41598-019-45039-9	0	1.1
Marpal	bryophytes	Marchantia paleacea	Liverworts	Marchantiales	Marchantiaceae	TBA	0	1.r1
Marpolmont	bryophytes	Marchantia polymorpha ssp polymorpha	Liverworts	Marchantiales	Marchantiaceae	10.3389/fpls.2020.00829	0	SA2
Marpolpol	bryophytes	Marchantia polymorpha ssp montivagans	Liverworts	Marchantiales	Marchantiaceae	10.3389/fpls.2020.00829	0	BR5
Marpolrud	bryophytes	Marchantia polymorpha ssp ruderalis	Liverworts	Marchantiales	Marchantiaceae	10.1016/j.cell.2017.09.030	0	6.1r1
Medtru	angiosperm	Medicago truncatula	Angiosperms	Fabales	Fabaceae	10.1038/s41477-018-0286-7	1	5.r1.7
Mesend	algae_streptophyta	Mesotaenium endlicherianum	Charophyta	Zygnemales	Zygnematophyceae	10.1016/j.cell.2019.10.019	0	NC
Mimpud	angiosperm	Mimosa pudica	Angiosperms	Fabales	Mimosoideae	10.1126/science.aat1743	1	1.0
Momcha	angiosperm	Momordica charantia	Angiosperms	Cucurbitales	Cucurbitaceae	NCBI	0	GCF_001995035.1
Mornot	angiosperm	Morus notabilis	Angiosperms	Rosales	Moraceae	10.1038/ncomms3445	0	GCF_000414095.1
Mucpru	angiosperm	Mucuna pruriens	Angiosperms	Fabales	Fabaceae	NCBI	1	GCA_003370565.1
Musacu	angiosperm	Musa acuminata	Angiosperms	Zingiberales	Zingiberaceae	10.1093/database/bat035	0	1.0
Nelnuc	angiosperm	Nelumbo nucifera	Angiosperms	Proteales	Nelumbonaceae	10.1186/gb-2013-14-5-r41	0	NC
Nicben	angiosperm	Nicotiana benthamiana	Angiosperms	Solanales	Solanaceae	10.1094/MPMI-06-12-0148-TA	0	1.0.1
Nissch	angiosperm	Nissolia schottii	Angiosperms	Fabales	Fabaceae	10.1126/science.aat1743	0	1.0.1
Nymcol	angiosperm	Nymphea colorata	Angiosperms	Nymphaeales	Nymphaeaceae	NCBI	0	GCF_008831285.1
Orysat	angiosperm	Oryza sativa	Angiosperms	Poales	Poaceae	10.1093/nar/gkl976	0	7.0
Parand	angiosperm	Parasponia andersonii	Angiosperms	Rosales	Cannabaceae	10.1073/pnas.1721395115	1	WU01x14
Penmar	algae_streptophyta	Penium margaritaceum	Charophyta	Desmidiales	Peniaceae	10.1016/j.cell.2020.04.019	0	NC
Petaxi	angiosperm	Petunia axillaris	Angiosperms	Solanales	Solanaceae	10.1038/nplants.2016.74	0	1.6.2
Phaequ	angiosperm	Phalaenopsis equestris	Angiosperms	Asparagales	Orchidaceae	10.1038/nature23897	0	FG2
Phavul	angiosperm	Phaseolus vulgaris	Angiosperms	Fabales	Fabaceae	10.1038/ng.3008	1	G19833
Phypat	bryophytes	Physcomitrella patens	Mosses	Funariales	Funariaceae	10.1111/tpj.13801	0	3.3
Picabi	gymnosperms	Picea abies	Gymnosperms	Pinales	Pinaceae	10.1038/nature12211	0	1.0
Picsit	gymnosperms	Picea sitchensis	Gymnosperms	Pinales	Pinaceae	Gymno-Plaza	0	NC
Pinpin	gymnosperms	Pinus pinaster	Gymnosperms	Pinales	Pinaceae	Gymno-Plaza	0	NC
Pinsyl	gymnosperms	Pinus sylvestris	Gymnosperms	Pinales	Pinaceae	Gymno-Plaza	0	NC
Pintae	gymnosperms	Pinus taeda	Gymnosperms	Pinales	Pinaceae	10.1534/genetics.113.159715	0	1.0
Pissat	angiosperm	Pissum sativum	Angiosperms	Fabales	Fabaceae	10.1038/s41588-019-0480-1	1	1a
Popalb	angiosperm	Populus alba	Angiosperms	Malpighiales	Salicaceae	NCBI	0	GCF_005239225.1
Popeup	angiosperm	Populus euphratica	Angiosperms	Malpighiales	Salicaceae	NCBI	0	GCF_000495115.1
Poptri	angiosperm	Populus trichocarpa	Angiosperms	Malpighiales	Salicaceae	10.1126/science.1128691	0	3.1
Potmic	angiosperm	Potentilla micrantha	Angiosperms	Rosales	Rosaceae	10.1093/gigascience/giy010	0	NC
Proalb	angiosperm	Prosopis alba	Angiosperms	Fabales	Fabaceae	NCBI	1	GCF_004799145.1
Pruavi	angiosperm	Prunus avium	Angiosperms	Rosales	Rosaceae	10.1093/dnares/dsx020	0	1.0
Prudul	angiosperm	Prunus dulcis	Angiosperms	Rosales	Rosaceae	10.1111/tpj.14538	0	26A
Prumum	angiosperm	Prunus mume	Angiosperms	Rosales	Rosaceae	NCBI	0	GCF_000346735.1
Pruper	angiosperm	Prunus persica	Angiosperms	Rosales	Rosaceae	10.1038/ng.2586	0	2.1
Pruyed	angiosperm	Prunus yeodensis	Angiosperms	Rosales	Rosaceae	NCBI	0	GCA_002966975.2
Psemen	gymnosperms	Pseudotsuga menziesii	Gymnosperms	Pinales	Pinaceae	10.1534/g3.117.300078	0	NC
Pyrbet	angiosperm	Pyrus betulifolia	Angiosperms	Rosales	Rosaceae	NCBI	0	1.0
Pyrbre	angiosperm	Pyrus x bretschneideri	Angiosperms	Rosales	Rosaceae	NCBI	0	GCF_000315295.1
Pyrcom	angiosperm	Pyrus communis	Angiosperms	Rosales	Rosaceae	10.1371/journal.pone.0092644	0	1.0
Quelob	angiosperm	Quercus lobata	Angiosperms	Fagales	Fagaceae	NCBI	0	PM1N
Querob	angiosperm	Quercus robur	Angiosperms	Fagales	Fagaceae	10.1111/1755-0998.12425	0	NC
Rharub	angiosperm	Rhamnella rubrinervis	Angiosperms	Rosales	Rhamnaceae	NCBI	0	GCA_007844105.2
Rhosim	angiosperm	Rhododendron simsii	Angiosperms	Ericales	Ericaceae	10.1038/s41467-020-18771-4	0	GCA_014282245.1
Rhowil	angiosperm	Rhododendron williamsianum	Angiosperms	Ericales	Ericaceae	10.1093/gbe/evz245	0	51679
Roschi	angiosperm	Rosa chinensis	Angiosperms	Rosales	Rosaceae	10.1038/s41588-018-0110-3	0	2.r1.1
Rubocc	angiosperm	Rubus occidentalis	Angiosperms	Rosales	Rosaceae	10.1111/tpj.13215	0	1.0.a1
Salcuc	ferns	Salvinia cucullata	Leptosporangiate	Salviniales	Salviniaceae	10.1038/s41477-018-0188-9	0	1.2
Sellep	lycophytes	Selaginella lepidophylla	Lycophytes	Selaginellales	Selaginellaceae	10.1038/s41467-017-02546-5	0	4.2
Selmoe	lycophytes	Selaginella moellendorffii	Lycophytes	Selaginellales	Selaginellaceae	10.1126/science.1203810	0	1.0
Setita	angiosperm	Setaria italica	Angiosperms	Poales	Poaceae	10.1038/nbt.2196	0	2.2
Sollyc	angiosperm	Solanum lycopersicum	Angiosperms	Solanales	Solanaceae	10.1038/nature11119	0	ITAG2.4
Solpen	angiosperm	Solanum pennellii	Angiosperms	Solanales	Solanaceae	10.1038/ng.3046	0	2.0
Sorbic	angiosperm	Sorghum bicolor	Angiosperms	Poales	Poaceae	10.1111/tpj.13781	0	3.0.1
Spasub	angiosperm	Spatholobus suberectus	Angiosperms	Fabales	Fabaceae	NCBI	1	GCA_004329165.1
Sphfal	bryophytes	Sphagnum fallax	Mosses	Sphagnales	Sphagnaceae	Phytozome	0	0.5
Spimus	algae_streptophyta	Spirogloea muscicola	Charophyta	Zygnemales	Zygnematophyceae	10.1016/j.cell.2019.10.019	0	NC
Spiole	angiosperm	Spinacia oleracea	Angiosperms	Caryophyllales	Amaranthaceae	bvseq.molgen.mpg.de	0	1.0.1
Spipol	angiosperm	Spirodela polyrhiza	Angiosperms	Alismatales	Araceae	10.1038/ncomms4311	0	1.0
Tarhas	angiosperm	Tarenaya hassleriana	Angiosperms	Brassicales	Cleomaceae	10.1105/tpc.113.113480	0	GCF_000463585.1
Thecac	angiosperm	Theobroma cacao	Angiosperms	Malvales	Malvaceae	10.1186/gb-2013-14-6-r53	0	1.0
Treori	angiosperm	Trema orientalis	Angiosperms	Rosales	Cannabaceae	10.1073/pnas.1721395115	0	TorRG33x02
Triaes	angiosperm	Triticum aestivum	Angiosperms	Poales	Poaceae	10.1093/gigascience/gix097	0	1.1
Tripra	angiosperm	Trifolium pratense	Angiosperms	Fabales	Fabaceae	10.1038/srep17394	1	2.0
Trisub	angiosperm	Trifolium subterraneum	Angiosperms	Fabales	Fabaceae	NCBI	1	GCA_001742945.1
Utrren	angiosperm	Utricularia reniformis	Angiosperms	Lamiales	Lentibulariaceae	10.3390/ijms21010003	0	NC
Vigang	angiosperm	Vigna angularis	Angiosperms	Fabales	Fabaceae	10.1038/srep080669	1	3Nz5
Vigrad	angiosperm	Vigna radiata	Angiosperms	Fabales	Fabaceae	10.1038/ncomms6443	1	VC1973A
Vigung	angiosperm	Vigna unguiculata	Angiosperms	Fabales	Fabaceae	10.1111/tpj.14349	1	1.0
Zeamay	angiosperm	Zea mays PH207	Angiosperms	Poales	Poaceae	10.1105/tpc.16.00353	0	PH207_1.1
Zizjuj	angiosperm	Ziziphus jujuba cv. Dongzao	Angiosperms	Rosales	Rhamnaceae	10.1038/ncomms6315	0	GCF_000826755.1
Zosmar	angiosperm	Zostera marina	Angiosperms	Alismatales	Zosteraceae	10.1038/nature16548	0	2.2

## Sheet: NIN_motif_Ext Data Fig. 1A
motif_id	sequence_name	start	stop	strand	score	p-value	q-value	matched_sequence 5' - 3'	upstream_region_length	start_from_atg	end_from_atg
Motif Extended Data Figure 1A	Spasub_rna-gnl|WGS_QUWT|mrna.E2542_SST22003	3186	3212	+	37.1633	1.17e-14	2.14e-08	TGCCATGTGGCGCACAGAGAGGTGGTC	5000	1814	1788
Motif Extended Data Figure 1A	Cicari_Ca_03225.1	3527	3553	+	36.449	4.5e-14	2.79e-08	CGCCATGTGGCGAACGGAGAGATGGCC	5000	1473	1447
Motif Extended Data Figure 1A	Medtru_MtrunA17Chr5g0448621	1961	1987	+	36.2959	5.89e-14	2.79e-08	CGCCATGTGGCGAGCAGAGAGATGGCC	5000	3039	3013
Motif Extended Data Figure 1A	Aeseve_Ae07g00100.1	3668	3694	+	36.2755	6.09e-14	2.79e-08	CGCCATGTGGCGGACGGAGAGGGAGCC	5000	1332	1306
Motif Extended Data Figure 1A	LotjapGifu_LotjaGi1g1v0001500.1	4044	4070	+	35.2041	3.05e-13	1.12e-07	TGCCATGTGGCACGCAGAGAGGAGCCC	5000	956	930
Motif Extended Data Figure 1A	Cajcaj_Ccajan_37712	3593	3619	+	34.7959	5.4e-13	1.39e-07	TGCCATGTGGCGCACAGAGAGGTATTC	5000	1407	1381
Motif Extended Data Figure 1A	Mucpru_rna-gnl|WGS_QJKJ|CR513_49725.mrna	3433	3459	+	34.7857	5.49e-13	1.39e-07	TGCCATGTGGCGCACGGAGAGGTACTC	5000	1567	1541
Motif Extended Data Figure 1A	Trisub_gene-TSUD_254660	2438	2464	+	34.7143	6.04e-13	1.39e-07	CGCCATGTGGCGAGCGGAGAGATGGCA	5000	2562	2536
Motif Extended Data Figure 1A	Glysoj_rna-XM_028367189.1	4349	4375	+	32.6224	7.09e-12	1.3e-06	TGCCATGTGGCGCGCAGGGAGGTAGTG	5000	651	625
Motif Extended Data Figure 1A	Glymax_Glyma.02G311000.1	4349	4375	+	32.6224	7.09e-12	1.3e-06	TGCCATGTGGCGCGCAGGGAGGTAGTG	5000	651	625
Motif Extended Data Figure 1A	Proalb_rna-XM_028912283.1	3919	3945	+	32.5306	7.82e-12	1.3e-06	CGCCATGTGGCAGATGGAGAGCGAGCC	5000	1081	1055
Motif Extended Data Figure 1A	Araipa_araip.K30076.gnm1.ann1.Araip.38X68.1	3508	3534	+	32.051	1.28e-11	1.8e-06	CGCCATGTGGCTCACGAAGAGGGAACC	5000	1492	1466
Motif Extended Data Figure 1A	Arahyp_arahy.Tifrunner.gnm1.ann1.I65W25.2	3876	3902	+	32.051	1.28e-11	1.8e-06	CGCCATGTGGCTCACGAAGAGGGAACC	5000	1124	1098
Motif Extended Data Figure 1A	Lupang_Lup029716.1	4399	4425	+	30.8571	4.01e-11	5.26e-06	TGCCATGTGGCGCATGGAGAGAGCATT	5000	601	575
Motif Extended Data Figure 1A	Chafas_Chafa4076S22354	3835	3861	+	30.5918	5.1e-11	6.24e-06	TGCCATGTGGCGAATAAAGAGCGATCC	5000	1165	1139
Motif Extended Data Figure 1A	Pissat_Psat2g001120.1	1016	1042	+	29.4898	1.31e-10	1.11e-05	CGCCATGTGGAGAGCAGAGAGATAGCT	5000	3984	3958
Motif Extended Data Figure 1A	Pissat_Psat2g001120.2	1052	1078	+	29.4898	1.31e-10	1.11e-05	CGCCATGTGGAGAGCAGAGAGATAGCT	5000	3948	3922
Motif Extended Data Figure 1A	Glymax_Glyma.04G000600.1	2747	2773	+	29.4694	1.34e-10	1.11e-05	TGCCACGTGGAACATGGAGAGGAAGCC	5000	2253	2227
Motif Extended Data Figure 1A	Glysoj_rna-XM_028371380.1	2762	2788	+	29.4694	1.34e-10	1.11e-05	TGCCACGTGGAACATGGAGAGGAAGCC	5000	2238	2212
Motif Extended Data Figure 1A	Glysoj_rna-XM_028378629.1	3037	3063	+	29.4694	1.34e-10	1.11e-05	TGCCACGTGGAACATGGAGAGGAAGCC	5000	1963	1937
Motif Extended Data Figure 1A	Glysoj_rna-XM_028378628.1	3037	3063	+	29.4694	1.34e-10	1.11e-05	TGCCACGTGGAACATGGAGAGGAAGCC	5000	1963	1937
Motif Extended Data Figure 1A	Glymax_Glyma.06G000400.1	3059	3085	+	29.4694	1.34e-10	1.11e-05	TGCCACGTGGAACATGGAGAGGAAGCC	5000	1941	1915
Motif Extended Data Figure 1A	Lupang_Lup019181.1	4100	4126	+	29.3265	1.5e-10	1.2e-05	CTCCATGTGGCAGACGGAGAGAAACCC	4998	898	872
Motif Extended Data Figure 1A	Lupalb_Lalb_Chr04g0246951	4122	4148	+	28.8061	2.28e-10	1.74e-05	CGCCATGTGGCAGAAGGAGAGAGACCC	5000	878	852
Motif Extended Data Figure 1A	Arahyp_arahy.Tifrunner.gnm1.ann1.V4BGUX.2	3883	3909	+	28.6633	2.55e-10	1.8e-05	CGCCATGTGGCTCACGACGAGGGAACC	5000	1117	1091
Motif Extended Data Figure 1A	Aradur_aradu.V14167.gnm1.ann1.Aradu.46M2Y.1	3887	3913	+	28.6633	2.55e-10	1.8e-05	CGCCATGTGGCTCACGACGAGGGAACC	5000	1113	1087
Motif Extended Data Figure 1A	Phavul_Phvul.008G291800.1	4484	4510	+	27.4898	6.14e-10	4.17e-05	TGCCACGTGGCGCAGAGCGAGGAAGTG	5000	516	490
Motif Extended Data Figure 1A	Abrpre_rna-XM_027512834.1	3762	3788	+	27.4388	6.37e-10	4.17e-05	TGCCATGTGGCGCGCAGCCAGACCCCG	5000	1238	1212
Motif Extended Data Figure 1A	Chafas_Chafa2145S18426	4485	4511	+	27.2449	7.31e-10	4.49e-05	CTCCACGTGGCGCGTAGATAGGGAGCA	5000	515	489
Motif Extended Data Figure 1A	Casgla_Casgl993S23747	3838	3864	+	27.2245	7.42e-10	4.49e-05	CGACATGTGGCGTGCTCACAGAAGATC	5000	1162	1136
Motif Extended Data Figure 1A	Mucpru_rna-gnl|WGS_QJKJ|CR513_60778.mrna	2993	3019	+	27.1939	7.58e-10	4.49e-05	TGCCACGTGGAACATGGAGAGGAAGCT	5000	2007	1981
Motif Extended Data Figure 1A	Alnglu_Alngl424567S27630	3790	3816	+	26.7245	1.05e-09	6.03e-05	CGACATCTGGCGGGCACACAGCAGATC	5000	1210	1184
Motif Extended Data Figure 1A	Tripra_Tp57577_TGAC_v2_mRNA19272	2772	2798	+	25.7755	1.98e-09	0.00011	CGCCATGTGGCGAGCGTAGAGATGGCA	5000	2228	2202
Motif Extended Data Figure 1A	Lupalb_Lalb_Chr10g0107661	4001	4027	+	25.6837	2.1e-09	0.000114	CGCCACGTGGCGCATGGAGATCGACAG	5000	999	973
Motif Extended Data Figure 1A	Vigung_Vigun08g223600.1	4179	4205	+	22.3878	1.47e-08	0.000771	TGCCACGTGGCGCCGAGAGAGGGAGTG	5000	821	795
Motif Extended Data Figure 1A	Distri_Distr1414S00757	255	281	+	22.0918	1.72e-08	0.000879	TTACATGTGGCAATCGGACAGCTGAGA	1680	1425	1399
Motif Extended Data Figure 1A	Prudul_Prudul26A029599T1	1778	1804	+	21.5918	2.24e-08	0.00103	TGACATGTGTCGTAAGGACAGCGGAAT	5000	3222	3196
Motif Extended Data Figure 1A	Prudul_Prudul26A028904T1	2646	2672	+	21.5918	2.24e-08	0.00103	TGACATGTGTCGTAAGGACAGCGGAAT	5000	2354	2328
Motif Extended Data Figure 1A	Pruper_Prupe.8G178400.1	3392	3418	+	21.5918	2.24e-08	0.00103	TGACATGTGTCGTAAGGACAGCGGAAT	5000	1608	1582
Motif Extended Data Figure 1A	Prudul_Prudul26A001441T1	3735	3761	+	21.5918	2.24e-08	0.00103	TGACATGTGTCGTAAGGACAGCGGAAT	5000	1265	1239
Motif Extended Data Figure 1A	Drydru_Drydr380S11191	3448	3474	+	21.1327	2.84e-08	0.00127	TGACATGTGTCGTACGGACATCGCAAA	5000	1552	1526
Motif Extended Data Figure 1A	Quelob_rna-XM_031086266.1	3787	3813	+	20.898	3.2e-08	0.0014	AGACATGTGGCACACAGATAGCACATC	5000	1213	1187
Motif Extended Data Figure 1A	Mimpudillu_Mimpu1984S19289	3856	3882	+	20.7959	3.37e-08	0.00144	CGCCACGTGGCAGATGATCAGAGCGAG	5000	1144	1118
Motif Extended Data Figure 1A	Vigung_Vigun09g278500.1	4258	4284	+	20.5408	3.83e-08	0.0016	TGCCAAGTGGAACATGGAGAGGAAGTC	5000	742	716
Motif Extended Data Figure 1A	Datglo_Datgl1955S23745	3728	3754	+	20.1429	4.65e-08	0.0019	CGACATGTGGCACAACCACAATAGACT	5000	1272	1246
Motif Extended Data Figure 1A	Spasub_rna-gnl|WGS_QUWT|mrna.E2542_SST04306	1575	1601	+	19.4898	6.37e-08	0.00254	TGCCACGTGCAACATGGAGAGGAAACC	5000	3425	3399
Motif Extended Data Figure 1A	Vigang_Vang01g00130.1	3591	3617	+	19.3061	6.94e-08	0.00271	TGCCACGTGGCGAAGAGAGGGAGAGAG	5000	1409	1383
Motif Extended Data Figure 1A	Glysoj_rna-XM_028344043.1	3054	3080	+	19.2041	7.28e-08	0.00273	TGGCATGTGGCGCACAGAGCATCCTCT	5000	1946	1920
Motif Extended Data Figure 1A	Glymax_Glyma.14G001600.1	3055	3081	+	19.2041	7.28e-08	0.00273	TGGCATGTGGCGCACAGAGCATCCTCT	5000	1945	1919
Motif Extended Data Figure 1A	Parand_PanWU01x14_111140.1	3280	3306	-	19.1429	7.5e-08	0.00275	TGACACGTGGCGACCGAACAGAGAGTT	5000	1720	1694
Motif Extended Data Figure 1A	Vigrad_Vradi06g00060.1	4209	4235	+	18.7959	8.81e-08	0.00317	TGCCACGTGGCGAAGAGAGGGAGAAAG	5000	791	765
Motif Extended Data Figure 1A	Phavul_Phvul.008G291800.1	4469	4495	-	17.8878	1.33e-07	0.00469	CGCCACGTGGCAATTCCATAGCAAACT	5000	531	505
Motif Extended Data Figure 1A	Vigang_Vang01g00130.1	3576	3602	-	14.4082	5.74e-07	0.0199	CGCCACGTGGCAACCCCATAGCAAACT	5000	1424	1398
Motif Extended Data Figure 1A	Ficere_Fer_r1.1chr09_g010780.1	1373	1399	+	14.1224	6.42e-07	0.0218	CGCCATGTGTCGCAAGGACAATATGAA	5000	3627	3601
Motif Extended Data Figure 1A	Casmol_maker-scaffold01748-augustus-gene-0.29-mRNA-1	3662	3688	+	14.0102	6.71e-07	0.0224	AGACATGTGGCACACAGATAGCGTACA	5000	1338	1312
Motif Extended Data Figure 1A	Vigrad_Vradi06g00060.1	4194	4220	-	13.7041	7.57e-07	0.0248	CGCCACGTGGCAGCCCCATAGCAAACT	5000	806	780
Motif Extended Data Figure 1A	Prumum_rna-XM_008237757.2	3765	3791	+	13.3061	8.83e-07	0.0284	TGACCTGTGTCGTAAGGACAGCGGAAA	5000	1235	1209
Motif Extended Data Figure 1A	Vigung_Vigun08g223600.1	4164	4190	-	13.2551	9e-07	0.0285	CGCCACGTGGCAACAGCATAGCAAACT	5000	836	810
Motif Extended Data Figure 1A	Abrpre_rna-XM_027512834.1	3436	3462	+	12.2347	1.32e-06	0.0412	TGACACGTGTCAGAGGAAGAAATCCTT	5000	1564	1538
Motif Extended Data Figure 1A	Drydru_Drydr380S11191	3433	3459	-	12.0204	1.43e-06	0.0439	CGACACATGTCAGATGGACACTCATCC	5000	1567	1541
Motif Extended Data Figure 1A	Distri_Distr1414S00757	240	266	-	11.3367	1.84e-06	0.0555	TGCCACATGTAAGAAGGAGAACGATCC	1680	1440	1414
Motif Extended Data Figure 1A	Parand_PanWU01x14_111140.1	3295	3321	+	11.1429	1.98e-06	0.0586	CGCCACGTGTCACGTGTACATCGCGAG	5000	1705	1679
Motif Extended Data Figure 1A	Carfan_rna-gnl|WGS_VIBQ|Cfa005352.t1	3546	3572	-	10.7245	2.3e-06	0.067	ATACATGTGCCGTACAGAGAGAAGGAA	5000	1454	1428
Motif Extended Data Figure 1A	Zizjuj_rna-XM_025077479.1	3546	3572	+	10.4184	2.57e-06	0.0695	TTACATGTGGCAATCAGGCAGCTTCGA	5000	1454	1428
Motif Extended Data Figure 1A	Prudul_Prudul26A029599T1	1763	1789	-	10.4082	2.58e-06	0.0695	CGACACATGTCAGAAGGAGACTCATCC	5000	3237	3211
Motif Extended Data Figure 1A	Prudul_Prudul26A028904T1	2631	2657	-	10.4082	2.58e-06	0.0695	CGACACATGTCAGAAGGAGACTCATCC	5000	2369	2343
Motif Extended Data Figure 1A	Pruper_Prupe.8G178400.1	3377	3403	-	10.4082	2.58e-06	0.0695	CGACACATGTCAGAAGGAGACTCATCC	5000	1623	1597
Motif Extended Data Figure 1A	Prudul_Prudul26A001441T1	3720	3746	-	10.4082	2.58e-06	0.0695	CGACACATGTCAGAAGGAGACTCATCC	5000	1280	1254
Motif Extended Data Figure 1A	Popalb_rna-XM_035067123.1	1336	1362	+	9.17347	3.97e-06	0.104	TGACATGTGCAACacaaacatcaatat	5000	3664	3638
Motif Extended Data Figure 1A	Popalb_rna-XM_035067122.1	1336	1362	+	9.17347	3.97e-06	0.104	TGACATGTGCAACacaaacatcaatat	5000	3664	3638
Motif Extended Data Figure 1A	Helann_HanXRQChr16g0517401	4634	4660	-	8.64286	4.75e-06	0.123	TTACATGAGGAGGACGCCCAGATGAAA	5000	366	340
Motif Extended Data Figure 1A	Mimpudillu_Mimpu1984S19289	1592	1618	-	8.46939	5.04e-06	0.128	TGCCATCTGTCACGAAATGAATCATCG	5000	3408	3382
Motif Extended Data Figure 1A	Mucpru_rna-gnl|WGS_QJKJ|CR513_49725.mrna	3418	3444	-	8.40816	5.15e-06	0.129	CGCCACATGGCAATCCTATAGCAAACT	5000	1582	1556
Motif Extended Data Figure 1A	Glymax_Glyma.02G311000.1	4334	4360	-	7.69388	6.53e-06	0.16	CGCCACATGGCAATCCTACACCACATC	5000	666	640
Motif Extended Data Figure 1A	Glysoj_rna-XM_028367189.1	4334	4360	-	7.69388	6.53e-06	0.16	CGCCACATGGCAATCCTACACCACATC	5000	666	640
Motif Extended Data Figure 1A	Ficere_Fer_r1.1chr09_g010780.1	1358	1384	-	7.27551	7.5e-06	0.181	CGACACATGGCGGCCTCAGAATCATCC	5000	3642	3616
Motif Extended Data Figure 1A	Poptri_Potri.009G166932.1	4859	4885	+	6.61224	9.3e-06	0.222	TTCTATGTGGCATGTTCTGAGCAATAC	5000	141	115
Motif Extended Data Figure 1A	Spasub_rna-gnl|WGS_QUWT|mrna.E2542_SST22003	3171	3197	-	6.55102	9.48e-06	0.223	CGCCACATGGCAATCCTATAGCAAAAT	5000	1829	1803
Motif Extended Data Figure 1A	Tripra_Tp57577_TGAC_v2_mRNA19272	82	108	-	6.28571	1.03e-05	0.24	TGACATCTGTCAATCAAATGGATCACC	5000	4918	4892
Motif Extended Data Figure 1A	Proalb_rna-XM_028912283.1	2544	2570	-	6.15306	1.08e-05	0.247	CGCCATCTGTCATGAAATGAATCATCG	5000	2456	2430
Motif Extended Data Figure 1A	Trisub_gene-TSUD_254660	37	63	-	6.0102	1.13e-05	0.255	TGACATATGTCAATCAAATGGATCACC	5000	4963	4937
Motif Extended Data Figure 1A	Chafas_Chafa2145S18426	4470	4496	-	5.82653	1.19e-05	0.267	CGCCACGTGGAGCTTCCACAAATTTAG	5000	530	504
Motif Extended Data Figure 1A	Lupang_Lup029716.1	3503	3529	-	5.65306	1.26e-05	0.279	TGCCATGTGTCAAGAAAAGGATCACCG	5000	1497	1471
Motif Extended Data Figure 1A	Querob_Qrob_P0251860.2	617	643	+	5.59184	1.29e-05	0.279	CTACACGTGGACGAAGGATAAGGAACA	5000	4383	4357
Motif Extended Data Figure 1A	Aeseve_Ae07g00100.1	3653	3679	-	5.58163	1.29e-05	0.279	CGCCACATGGCGATCCTTCAAATAATA	5000	1347	1321
Motif Extended Data Figure 1A	Zizjuj_rna-XM_016037602.2	12	38	-	5.52041	1.32e-05	0.281	TGCCACGTGTCAGCTTCTGAGTGGTCA	5000	4988	4962
Motif Extended Data Figure 1A	Rharub_rna-gnl|WGS_VOIH|mrna.FNV43_RR21950	576	602	-	5.20408	1.45e-05	0.299	TGGCATATGGCGTCGGGGGATAAATCT	5000	4424	4398
Motif Extended Data Figure 1A	Manesc_Manes.11G110900.4	2659	2685	+	5.11224	1.49e-05	0.299	TGGCACGTATAGCAAAGACCAGGAGCC	5000	2341	2315
Motif Extended Data Figure 1A	Manesc_Manes.11G110900.2	2659	2685	+	5.11224	1.49e-05	0.299	TGGCACGTATAGCAAAGACCAGGAGCC	5000	2341	2315
Motif Extended Data Figure 1A	Manesc_Manes.11G110900.1	2659	2685	+	5.11224	1.49e-05	0.299	TGGCACGTATAGCAAAGACCAGGAGCC	5000	2341	2315
Motif Extended Data Figure 1A	Jatcur_rna-XM_037638133.1	281	307	-	5.10204	1.5e-05	0.299	TTGAATGTGGCAAATAGCCACCTCCAC	5000	4719	4693
Motif Extended Data Figure 1A	Jatcur_rna-XM_037638131.1	1278	1304	-	5.10204	1.5e-05	0.299	TTGAATGTGGCAAATAGCCACCTCCAC	5000	3722	3696
Motif Extended Data Figure 1A	Mimpudillu_Mimpu1984S19289	3841	3867	-	5.03061	1.53e-05	0.302	TGCCACGTGGCGATCCTACAAATTTCG	5000	1159	1133
Motif Extended Data Figure 1A	Spasub_rna-gnl|WGS_QUWT|mrna.E2542_SST22003	290	316	-	4.73469	1.68e-05	0.321	TGACATCTGGCGTGAAATGGGTCACCG	5000	4710	4684
Motif Extended Data Figure 1A	Cajcaj_Ccajan_37712	3578	3604	-	4.73469	1.68e-05	0.321	CGCCACATGGCAATCCTATACCAAACT	5000	1422	1396
Motif Extended Data Figure 1A	Rharub_rna-gnl|WGS_VOIH|mrna.FNV43_RR21950	4494	4520	-	4.73469	1.68e-05	0.321	TTCCACTTGGAAAATGCGGAAAAGATA	5000	506	480
Motif Extended Data Figure 1A	Pruavi_Pav_sc0000412.1_g610.1.mk	3363	3389	+	4.67347	1.71e-05	0.324	TAACATGCGTCGTACGGACAACGGAAA	5000	1637	1611
Motif Extended Data Figure 1A	Casgla_Casgl993S23747	3823	3849	-	4.43878	1.84e-05	0.344	CGCCACATGTCGCATGGAGCTTGTTTG	5000	1177	1151
Motif Extended Data Figure 1A	Popalb_rna-XM_035042679.1	2332	2358	+	4.30612	1.91e-05	0.355	TTACATTTGTCGCTCCCAGAATTGAaa	5000	2668	2642
Motif Extended Data Figure 1A	Abrpre_rna-XM_027512834.1	3747	3773	-	4.2551	1.94e-05	0.357	CGCCACATGGCAAAAGATGAAGATTGC	5000	1253	1227
Motif Extended Data Figure 1A	Pruavi_Pav_sc0000412.1_g610.1.mk	3487	3513	-	4.18367	1.99e-05	0.359	TGACACTTGTCATGAGAAGAAGTGAGA	5000	1513	1487
Motif Extended Data Figure 1A	Braolecap_Bol013731	617	643	+	4.17347	1.99e-05	0.359	CGACATGTGTAGGGTCGGCCGGATTCA	5000	4383	4357
Motif Extended Data Figure 1A	Lupang_Lup029716.1	4384	4410	-	3.93878	2.14e-05	0.381	CGCCACATGGCAATCGTATACATACAT	5000	616	590
Motif Extended Data Figure 1A	Betvul_EL10Ac9g21243.1	2499	2525	-	3.44898	2.48e-05	0.437	TGTCACGTGGCACACAAACTTTTCTTA	5000	2501	2475
Motif Extended Data Figure 1A	Aratha_AT2G17150.1	2963	2989	+	3.21429	2.66e-05	0.465	TTACATGTGTAGATAGGACCTGCCGTA	5000	2037	2011
Motif Extended Data Figure 1A	Datglo_Datgl1955S23745	3713	3739	-	3.10204	2.75e-05	0.476	TGCCACATGTCGGATGCAGATTATTTT	5000	1287	1261
Motif Extended Data Figure 1A	Poptri_Potri.004G205400.1	1688	1714	+	2.89796	2.92e-05	0.5	TGCCATTGGGAGAAAGGGGAAGAAATC	5000	3312	3286
Motif Extended Data Figure 1A	Aeseve_Ae07g00100.1	1352	1378	-	2.86735	2.95e-05	0.5	TGCCATCTGGCATGTGATGGGTCACGG	5000	3648	3622
Motif Extended Data Figure 1A	Popeup_rna-XM_011042490.1	1871	1897	+	2.81633	2.99e-05	0.502	CCCCATGTGGCGAATATATATATATAT	5000	3129	3103
Motif Extended Data Figure 1A	Lupalb_Lalb_Chr10g0107661	3986	4012	-	2.79592	3.01e-05	0.502	CGCCACGTGGCGATCGTATAAATTTAG	5000	1014	988
Motif Extended Data Figure 1A	Abrpre_rna-XM_027512834.1	2774	2800	-	2.71429	3.08e-05	0.509	TTACACTTGTATCACAGACAAGCACCA	5000	2226	2200
Motif Extended Data Figure 1A	Prumum_rna-XM_008237757.2	515	541	-	2.57143	3.21e-05	0.526	TGCCATGTGATGCAGCCACAACCCACA	5000	4485	4459
Motif Extended Data Figure 1A	Cajcaj_Ccajan_37712	757	783	-	2.44898	3.33e-05	0.541	TGACATCTGGCATGAAATGGGTCACCT	5000	4243	4217
Motif Extended Data Figure 1A	Phavul_Phvul.008G291800.1	997	1023	-	2.37755	3.4e-05	0.547	AGCAACATGTCTCATAAACAGGAAACC	5000	4003	3977
Motif Extended Data Figure 1A	Proalb_rna-XM_028912283.1	3904	3930	-	2.34694	3.43e-05	0.547	TGCCACATGGCGATCCTAGAGATTTAG	5000	1096	1070
Motif Extended Data Figure 1A	Daucar_DCAR_015660	946	972	-	1.9898	3.8e-05	0.6	TGGCATGTGTCATAAAAAGCTAATGAA	5000	4054	4028
Motif Extended Data Figure 1A	Betpen_Bpev01.c0455.g0016	1324	1350	-	1.96939	3.83e-05	0.6	TGACATGTTTCATATTATGATTGAGTC	5000	3676	3650
Motif Extended Data Figure 1A	Parand_PanWU01x14_111140.1	3287	3313	-	1.82653	3.99e-05	0.614	GTACACGTGACACGTGGCGACCGAACA	5000	1713	1687
Motif Extended Data Figure 1A	Poptri_Potri.009G166300.1	3346	3372	+	1.78571	4.04e-05	0.614	TGCCATTGGGAGAAAGGCGAAGAGAAC	5000	1654	1628
Motif Extended Data Figure 1A	Poptri_Potri.009G087500.2	194	220	-	1.71429	4.12e-05	0.614	TGACAGGTTGAGGAAAGAGATGTACCA	5000	4806	4780
Motif Extended Data Figure 1A	Popeup_rna-XM_011003752.1	213	239	-	1.71429	4.12e-05	0.614	TGACAGGTTGAGGAAAGAGATGTACCA	5000	4787	4761
Motif Extended Data Figure 1A	Brarap_BraA01g003130.3C	382	408	+	1.71429	4.12e-05	0.614	TTCCACCTGACTAATGGAGATTAAAGT	5000	4618	4592
Motif Extended Data Figure 1A	Braolecap_Bol013731	808	834	+	1.71429	4.12e-05	0.614	TTCCACCTGACTAATGGAGATTAAAGT	5000	4192	4166
Motif Extended Data Figure 1A	Popalb_rna-XM_035042679.1	3272	3298	-	1.45918	4.43e-05	0.644	TTACATATGCCTTACGGGGGGGGAGCA	5000	1728	1702
Motif Extended Data Figure 1A	Pissat_Psat2g001120.1	2452	2478	+	1.44898	4.44e-05	0.644	CAACATATGTAACACCCACACATAATA	5000	2548	2522
Motif Extended Data Figure 1A	Pissat_Psat2g001120.2	2488	2514	+	1.44898	4.44e-05	0.644	CAACATATGTAACACCCACACATAATA	5000	2512	2486
Motif Extended Data Figure 1A	Quelob_rna-XM_031086266.1	351	377	-	1.39796	4.51e-05	0.644	TGACAAGTGTCATTTTAAGAATTAAAG	5000	4649	4623
Motif Extended Data Figure 1A	Proalb_rna-XM_028912283.1	4252	4278	-	1.38776	4.52e-05	0.644	TGACAAATTGAGGGCAGTGAGCGGACT	5000	748	722
Motif Extended Data Figure 1A	Nicben_Niben101Scf04294g05003.1	1966	1992	-	1.33673	4.59e-05	0.644	TTCAACATGGCAAAGAAGGATGAGGGA	5000	3034	3008
Motif Extended Data Figure 1A	Drydru_Drydr380S11191	2805	2831	+	1.33673	4.59e-05	0.644	TGCCAAGTGTCTCATCCAAAAAGGTCC	5000	2195	2169
Motif Extended Data Figure 1A	Brarap_BraA06g044900.3C	2643	2669	+	1.32653	4.6e-05	0.644	CGACACGTGGAGTGATCTGCTCCATTG	5000	2357	2331
Motif Extended Data Figure 1A	Tripra_Tp57577_TGAC_v2_mRNA19272	1035	1061	+	1.28571	4.66e-05	0.647	TGGAATATGTAGAGCACACAAGACAAG	5000	3965	3939
Motif Extended Data Figure 1A	Humlup_HL.SW.v1.0.G010120.1	1154	1180	-	1.2551	4.7e-05	0.648	TGAGACGTGTAGAGGCAAGAGTAAAAT	4273	3119	3093
Motif Extended Data Figure 1A	Prumum_rna-XM_008237757.2	3750	3776	-	1.13265	4.86e-05	0.656	CGACACAGGTCAGAAGGAGACTCATCC	5000	1250	1224
Motif Extended Data Figure 1A	Cajcaj_Ccajan_33924	2195	2221	-	1.11224	4.89e-05	0.656	CTCCACTTGGTTCACTAAGAAAGGATC	5000	2805	2779
Motif Extended Data Figure 1A	Glymax_Glyma.04G000600.1	2732	2758	-	1.09184	4.92e-05	0.656	TTCCACGTGGCAATCCTACAGATTTTT	5000	2268	2242
Motif Extended Data Figure 1A	Glysoj_rna-XM_028371380.1	2747	2773	-	1.09184	4.92e-05	0.656	TTCCACGTGGCAATCCTACAGATTTTT	5000	2253	2227
Motif Extended Data Figure 1A	Carfan_rna-gnl|WGS_VIBQ|Cfa005352.t1	1151	1177	-	1.08163	4.93e-05	0.656	CTACATGTTGCTCAAGGGAAGTAGTTC	5000	3849	3823
Motif Extended Data Figure 1A	Spasub_rna-gnl|WGS_QUWT|mrna.E2542_SST22003	722	748	+	1	5.05e-05	0.666	TTCAATGTGGCGATCGAGAAAGAAAAA	5000	4278	4252
Motif Extended Data Figure 1A	Parand_PanWU01x14_111140.1	104	130	-	0.969388	5.09e-05	0.667	CTACACCTACCAAATAGGGAGGTAATC	5000	4896	4870
Motif Extended Data Figure 1A	Helann_HanXRQChr10g0298351	1874	1900	+	0.887755	5.21e-05	0.678	CGAAATAAGGCAAGAAGGGAAGAAGCG	5000	3126	3100
Motif Extended Data Figure 1A	Ficere_Fer_r1.1chr09_g010780.1	3596	3622	+	0.836735	5.29e-05	0.68	CACCACGTTGCAGAAACCGAGAGCTTC	5000	1404	1378
Motif Extended Data Figure 1A	LotjapGifu_LotjaGi1g1v0001500.1	4029	4055	-	0.826531	5.3e-05	0.68	TGCCACATGGCAATCGTACAAAATTTG	5000	971	945
Motif Extended Data Figure 1A	Popalb_rna-XM_035076538.1	1160	1186	-	0.795918	5.35e-05	0.681	TTACATGTGTCAAAGCCCGGGATACGC	5000	3840	3814
Motif Extended Data Figure 1A	Roschi_RchiOBHm_Chr6g0280731	459	485	+	0.683673	5.52e-05	0.698	TGGCATGTGGCTGGTTGATCGATTTGT	5000	4541	4515
Motif Extended Data Figure 1A	Tarhas_rna-XM_019201856.1	2642	2668	+	0.602041	5.65e-05	0.705	ATGCATGTGTCGAGGTGAGATTGGAGA	5000	2358	2332
Motif Extended Data Figure 1A	Tarhas_rna-XM_010532649.1	2981	3007	+	0.602041	5.65e-05	0.705	ATGCATGTGTCGAGGTGAGATTGGAGA	5000	2019	1993
Motif Extended Data Figure 1A	Vigang_Vang05g00050.1	4618	4644	+	0.428571	5.93e-05	0.734	CGAAATTTGGAGTAACAGGAGATGGCC	5000	382	356
Motif Extended Data Figure 1A	Lupang_Lup029716.1	792	818	-	0.408163	5.96e-05	0.734	TGAACCATGGAAAGCAGAGAGAACGTT	5000	4208	4182
Motif Extended Data Figure 1A	Vigrad_Vradi05g15890.1	4325	4351	+	0.306122	6.13e-05	0.737	TGAAATTTGGAGTAACAGGAGATGGCC	5000	675	649
Motif Extended Data Figure 1A	Glysoj_rna-XM_028378629.1	3022	3048	-	0.214286	6.29e-05	0.737	TTCCACGTGGCAATTCTACAGATTTTG	5000	1978	1952
Motif Extended Data Figure 1A	Glysoj_rna-XM_028378628.1	3022	3048	-	0.214286	6.29e-05	0.737	TTCCACGTGGCAATTCTACAGATTTTG	5000	1978	1952
Motif Extended Data Figure 1A	Glymax_Glyma.06G000400.1	3044	3070	-	0.214286	6.29e-05	0.737	TTCCACGTGGCAATTCTACAGATTTTG	5000	1956	1930
Motif Extended Data Figure 1A	Casmol_maker-scaffold01748-augustus-gene-0.29-mRNA-1	552	578	-	0.204082	6.31e-05	0.737	ATACTTGTGGCGGGGGCAGCGCCACCC	5000	4448	4422
Motif Extended Data Figure 1A	Vigang_Vang01g00130.1	768	794	-	0.204082	6.31e-05	0.737	CGACACGTGTATCCTACATAAGCACCA	5000	4232	4206
Motif Extended Data Figure 1A	Glysoj_rna-XM_028344043.1	2505	2531	-	0.204082	6.31e-05	0.737	TGACATCTGTCGTGAAATGGGTCATCG	5000	2495	2469
Motif Extended Data Figure 1A	Glymax_Glyma.14G001600.1	2507	2533	-	0.204082	6.31e-05	0.737	TGACATCTGTCGTGAAATGGGTCATCG	5000	2493	2467
Motif Extended Data Figure 1A	Popeup_rna-XM_011034868.1	2287	2313	+	0.183673	6.34e-05	0.737	TTACATCTGTCGCTCCCAAATTTGAAA	5000	2713	2687
Motif Extended Data Figure 1A	Proalb_rna-XM_028912283.1	34	60	-	0.122449	6.45e-05	0.744	CTACAAGTAGCAGGTACAGCGAAACCT	5000	4966	4940
Motif Extended Data Figure 1A	Rhowil_LG13_ordered_scaffold_1_285009_288378_C3L33_20671-RA_-1_CDS_1999675888_4166	3195	3221	-	0.102041	6.49e-05	0.744	TACCATATGGAGTTGGAGGAACAAGGC	4998	1803	1777
Motif Extended Data Figure 1A	Tarhas_rna-XM_019203209.1	1648	1674	+	-0.0102041	6.69e-05	0.752	TGACATATGAAACGAAGAAAGAAAAGA	5000	3352	3326
Motif Extended Data Figure 1A	Tarhas_rna-XM_010549850.2	1648	1674	+	-0.0102041	6.69e-05	0.752	TGACATATGAAACGAAGAAAGAAAAGA	5000	3352	3326
Motif Extended Data Figure 1A	Tarhas_rna-XM_019201856.1	1051	1077	+	-0.0306122	6.73e-05	0.752	TGTTATGTGGAGGGCACGTAGGGCTTA	5000	3949	3923
Motif Extended Data Figure 1A	Tarhas_rna-XM_010532649.1	1390	1416	+	-0.0306122	6.73e-05	0.752	TGTTATGTGGAGGGCACGTAGGGCTTA	5000	3610	3584
Motif Extended Data Figure 1A	Helann_HanXRQChr16g0517401	1417	1443	+	-0.0612245	6.79e-05	0.752	TTCCACGTGTAAACATAACAACAAGCA	5000	3583	3557
Motif Extended Data Figure 1A	Popalb_rna-XM_035037000.1	1186	1212	+	-0.0714286	6.81e-05	0.752	TGTCATGTGGCTGGTGCAGCCACTGTC	5000	3814	3788
Motif Extended Data Figure 1A	Carfan_rna-gnl|WGS_VIBQ|Cfa005352.t1	1881	1907	+	-0.142857	6.94e-05	0.763	CTACACAGGGCATAACAACAATTAACA	5000	3119	3093
Motif Extended Data Figure 1A	Boestr_Bostr.25542s0020.1	1798	1824	+	-0.265306	7.18e-05	0.784	TTCCAGAAGGCAAGAACACAGGTGGAT	5000	3202	3176
Motif Extended Data Figure 1A	Linusi_Lus_GLEAN_10026972	1853	1879	+	-0.316327	7.28e-05	0.79	TTGCATGTGTCTAACCCATAAGTTCAC	5000	3147	3121
Motif Extended Data Figure 1A	LotjapGifu_LotjaGi1g1v0001500.1	521	547	-	-0.377551	7.4e-05	0.797	TTACATCTGGCTTACAAGTTTCTAACT	5000	4479	4453
Motif Extended Data Figure 1A	Vigrad_Vradi05g15890.1	3428	3454	+	-0.387755	7.42e-05	0.797	TGCCAAGTGGAAGAACATCCAGAGGAA	5000	1572	1546
Motif Extended Data Figure 1A	Trisub_gene-TSUD_254660	2423	2449	-	-0.44898	7.55e-05	0.797	CGCCACATGGCGATCCTACAAATTTTG	5000	2577	2551
Motif Extended Data Figure 1A	Tripra_Tp57577_TGAC_v2_mRNA19272	2757	2783	-	-0.44898	7.55e-05	0.797	CGCCACATGGCGATCCTACAAATTTTG	5000	2243	2217
Motif Extended Data Figure 1A	Jatcur_rna-XM_037638133.1	37	63	+	-0.591837	7.85e-05	0.797	CGCCACGTCGCTCGCGCACtgattaaa	5000	4963	4937
Motif Extended Data Figure 1A	Poptri_Potri.009G166300.1	912	938	-	-0.622449	7.92e-05	0.797	TTACATGTGGTGCACATTAAGCCCACC	5000	4088	4062
Motif Extended Data Figure 1A	Chequi_AUR62027125-RA	4823	4849	-	-0.632653	7.94e-05	0.797	CTAAATATGTAGAACAAATAACAAAAC	5000	177	151
Motif Extended Data Figure 1A	Chequi_AUR62012917-RA	4827	4853	-	-0.632653	7.94e-05	0.797	CTAAATATGTAGAACAAATAACAAAAC	5000	173	147
Motif Extended Data Figure 1A	Casgla_Casgl993S23747	4288	4314	+	-0.632653	7.94e-05	0.797	TTGCACGAGGCAAAGAATTAGCAGCGA	5000	712	686
Motif Extended Data Figure 1A	Pruyed_rna-gnl|WGS_PJQY|mrna.Pyn_08606	1084	1110	-	-0.642857	7.96e-05	0.797	CTTCATATAGAGCACACACATGAACTC	5000	3916	3890
Motif Extended Data Figure 1A	Pruyed_rna-gnl|WGS_PJQY|mrna.Pyn_08607	4753	4779	-	-0.642857	7.96e-05	0.797	CTTCATATAGAGCACACACATGAACTC	5000	247	221
Motif Extended Data Figure 1A	Glymax_Glyma.02G311000.1	3514	3540	-	-0.653061	7.98e-05	0.797	TGACATCTGTCATGAAACGGGTCACCG	5000	1486	1460
Motif Extended Data Figure 1A	Glysoj_rna-XM_028367189.1	3514	3540	-	-0.653061	7.98e-05	0.797	TGACATCTGTCATGAAACGGGTCACCG	5000	1486	1460
Motif Extended Data Figure 1A	Helann_HanXRQChr10g0298361	4543	4569	+	-0.673469	8.03e-05	0.797	TAACATGTATCAAGCACCCAGTTCCCA	5000	457	431
Motif Extended Data Figure 1A	Boestr_Bostr.7867s1388.1	3578	3604	-	-0.683673	8.05e-05	0.797	TGATCTGTGTCAATGGAAGAGGGAGAA	5000	1422	1396
Motif Extended Data Figure 1A	Araipa_araip.K30076.gnm1.ann1.Araip.38X68.1	1485	1511	-	-0.755102	8.21e-05	0.797	TGCCATATGTCGAAAGCTTGGTCACCG	5000	3515	3489
Motif Extended Data Figure 1A	Arahyp_arahy.Tifrunner.gnm1.ann1.I65W25.2	1853	1879	-	-0.755102	8.21e-05	0.797	TGCCATATGTCGAAAGCTTGGTCACCG	5000	3147	3121
Motif Extended Data Figure 1A	Aradur_aradu.V14167.gnm1.ann1.Aradu.46M2Y.1	1856	1882	-	-0.755102	8.21e-05	0.797	TGCCATATGTCGAAAGCTTGGTCACCG	5000	3144	3118
Motif Extended Data Figure 1A	Arahyp_arahy.Tifrunner.gnm1.ann1.V4BGUX.2	1859	1885	-	-0.755102	8.21e-05	0.797	TGCCATATGTCGAAAGCTTGGTCACCG	5000	3141	3115
Motif Extended Data Figure 1A	LotjapGifu_LotjaGi1g1v0001500.1	1869	1895	-	-0.755102	8.21e-05	0.797	GTCCACGTGTAATAAAACGAGCGAATT	5000	3131	3105
Motif Extended Data Figure 1A	Medtru_MtrunA17Chr5g0448621	1946	1972	-	-0.785714	8.27e-05	0.799	CGCCACATGGCGATTCTACAAATTTTC	5000	3054	3028
Motif Extended Data Figure 1A	Sollyc_Solyc01g112190.2.1	1260	1286	+	-0.857143	8.44e-05	0.81	TGACACTTGGAAATTAAAGACGTTGCG	5000	3740	3714
Motif Extended Data Figure 1A	Spasub_rna-gnl|WGS_QUWT|mrna.E2542_SST04306	1582	1608	+	-0.887755	8.51e-05	0.813	TGCAACATGGAGAGGAAACCTACAACA	5000	3418	3392
Motif Extended Data Figure 1A	Lupang_Lup019181.1	3482	3508	-	-0.928571	8.6e-05	0.818	TGACATCTGTCATGAAATGGGTCACCG	4998	1516	1490
Motif Extended Data Figure 1A	Cepfol_Cfol_v3_03663	1616	1642	-	-0.989796	8.74e-05	0.827	TGTCACATGTCACAATCTGAACTAATG	5000	3384	3358
Motif Extended Data Figure 1A	Mucpru_rna-gnl|WGS_QJKJ|CR513_60778.mrna	2978	3004	-	-1.0102	8.79e-05	0.827	TTCCACGTGGCAATCCTACAAATTTTG	5000	2022	1996
Motif Extended Data Figure 1A	Carfan_rna-gnl|WGS_VIBQ|Cfa005352.t1	1866	1892	-	-1.04082	8.87e-05	0.83	TGCCCTGTGTAGTGGCCATCGGTGGTT	5000	3134	3108
Motif Extended Data Figure 1A	Helann_HanXRQChr12g0374441	759	785	+	-1.10204	9.01e-05	0.839	TTCAACGTGTCATGTAAGCATTAACTA	5000	4241	4215
Motif Extended Data Figure 1A	Pruyed_rna-gnl|WGS_PJQY|mrna.Pyn_08607	3306	3332	-	-1.2551	9.39e-05	0.863	TGACACTTGTCGGAGAAGAAGTAAGAA	5000	1694	1668
Motif Extended Data Figure 1A	Tripra_Tp57577_TGAC_v2_mRNA19272	4319	4345	+	-1.26531	9.42e-05	0.863	CTGCATGTGTTACTCTCAGCACGAGTG	5000	681	655
Motif Extended Data Figure 1A	Vigang_Vang05g00050.1	1651	1677	+	-1.30612	9.52e-05	0.863	CTACATCTGTTTAAGACATAGCGAAAG	5000	3349	3323
Motif Extended Data Figure 1A	Rharub_rna-gnl|WGS_VOIH|mrna.FNV43_RR21950	2657	2683	-	-1.34694	9.63e-05	0.863	ATACACCTGGCAAAATAACAATGAAGG	5000	2343	2317
Motif Extended Data Figure 1A	Nicben_Niben101Scf04294g05013.1	2103	2129	-	-1.35714	9.65e-05	0.863	TTCCCCGTGGCAAAAACATTAGTAACA	5000	2897	2871
Motif Extended Data Figure 1A	Nicben_Niben101Scf04294g05002.1	3342	3368	-	-1.35714	9.65e-05	0.863	TTCCCCGTGGCAAAAACATTAGTAACA	5000	1658	1632
Motif Extended Data Figure 1A	Betpen_Bpev01.c0455.g0016	3969	3995	-	-1.35714	9.65e-05	0.863	TCACGTGTGGCGGGATGACATCCAAGC	5000	1031	1005
Motif Extended Data Figure 1A	Vigang_Vang05g00050.1	3758	3784	+	-1.36735	9.68e-05	0.863	TGCCAAGTGGAAGAACATCCTGAGGAA	5000	1242	1216
Motif Extended Data Figure 1A	Helann_HanXRQChr12g0374441	644	670	-	-1.40816	9.79e-05	0.863	TAGCATGTTGCTCGTACGGAAACAACA	5000	4356	4330
Motif Extended Data Figure 1A	Tarhas_rna-XM_019201856.1	2000	2026	+	-1.40816	9.79e-05	0.863	TGGGATGCGGCGAATCGGGAGGATGCG	5000	3000	2974
Motif Extended Data Figure 1A	Tarhas_rna-XM_010532649.1	2339	2365	+	-1.40816	9.79e-05	0.863	TGGGATGCGGCGAATCGGGAGGATGCG	5000	2661	2635
Motif Extended Data Figure 1A	Poptri_Potri.004G205400.1	4766	4792	+	-1.43878	9.87e-05	0.865	TGTCATCTGTAGAACCATGATAAGCTA	5000	234	208
Motif Extended Data Figure 1A	Popalb_rna-XM_035076538.1	2265	2291	-	-1.45918	9.92e-05	0.865	TTGCTCCTGCCGCGCGCAGAGCAGTGG	5000	2735	2709
Motif Extended Data Figure 1A	Boestr_Bostr.25542s0020.1	487	513	-	-1.46939	9.95e-05	0.865	TTTTACCTGGAGAATGGAGATGGGGAC	5000	4513	4487

## Sheet: NIN_motif Ext Data Fig. 1B
motif_id	sequence_name	start	stop	strand	score	p-value	q-value	matched_sequence 5' - 3'	upstream_region_length	start_from_atg	end_from_atg
Motif Extended Data Figure 1B	Medtru_MtrunA17Chr5g0448621	1944	1990	+	56.8367	1.89e-23	3.46e-17	CAGAAAATTTGTAGAATCGCCATGTGGCGAGCAGAGAGATGGCCCGC	5000	3056	3010
Motif Extended Data Figure 1B	Cicari_Ca_03225.1	3510	3556	+	55.0408	1.06e-21	9.69e-16	GAAAAAATTTGTAGAATCGCCATGTGGCGAACGGAGAGATGGCCCGC	5000	1490	1444
Motif Extended Data Figure 1B	LotjapGifu_LotjaGi1g1v0001500.1	4027	4073	+	52.7347	6.56e-20	3.99e-14	CACAAATTTTGTACGATTGCCATGTGGCACGCAGAGAGGAGCCCACA	5000	973	927
Motif Extended Data Figure 1B	Trisub_gene-TSUD_254660	2421	2467	+	50.4286	1.95e-18	8.88e-13	CACAAAATTTGTAGGATCGCCATGTGGCGAGCGGAGAGATGGCATGT	5000	2579	2533
Motif Extended Data Figure 1B	Proalb_rna-XM_028912283.1	3902	3948	+	48.3673	2.62e-17	9.58e-12	CACTAAATCTCTAGGATCGCCATGTGGCAGATGGAGAGCGAGCCAAC	5000	1098	1052
Motif Extended Data Figure 1B	Glysoj_rna-XM_028378629.1	3020	3066	+	47.0306	1.2e-16	2.74e-11	CACAAAATCTGTAGAATTGCCACGTGGAACATGGAGAGGAAGCCTGC	5000	1980	1934
Motif Extended Data Figure 1B	Glysoj_rna-XM_028378628.1	3020	3066	+	47.0306	1.2e-16	2.74e-11	CACAAAATCTGTAGAATTGCCACGTGGAACATGGAGAGGAAGCCTGC	5000	1980	1934
Motif Extended Data Figure 1B	Glymax_Glyma.06G000400.1	3042	3088	+	47.0306	1.2e-16	2.74e-11	CACAAAATCTGTAGAATTGCCACGTGGAACATGGAGAGGAAGCCTGC	5000	1958	1912
Motif Extended Data Figure 1B	Araipa_araip.K30076.gnm1.ann1.Araip.38X68.1	3491	3537	+	46.7245	1.67e-16	3.05e-11	CATTATATTTGTAGAGTCGCCATGTGGCTCACGAAGAGGGAACCCGC	5000	1509	1463
Motif Extended Data Figure 1B	Arahyp_arahy.Tifrunner.gnm1.ann1.I65W25.2	3859	3905	+	46.7245	1.67e-16	3.05e-11	CATTATATTTGTAGAGTCGCCATGTGGCTCACGAAGAGGGAACCCGC	5000	1141	1095
Motif Extended Data Figure 1B	Glymax_Glyma.04G000600.1	2730	2776	+	46.1939	2.94e-16	4.47e-11	CAAAAAATCTGTAGGATTGCCACGTGGAACATGGAGAGGAAGCCTGC	5000	2270	2224
Motif Extended Data Figure 1B	Glysoj_rna-XM_028371380.1	2745	2791	+	46.1939	2.94e-16	4.47e-11	CAAAAAATCTGTAGGATTGCCACGTGGAACATGGAGAGGAAGCCTGC	5000	2255	2209
Motif Extended Data Figure 1B	Arahyp_arahy.Tifrunner.gnm1.ann1.V4BGUX.2	3866	3912	+	45.1939	8.12e-16	1.06e-10	CACTATATTTGTAGAGTCGCCATGTGGCTCACGACGAGGGAACCCGC	5000	1134	1088
Motif Extended Data Figure 1B	Aradur_aradu.V14167.gnm1.ann1.Aradu.46M2Y.1	3870	3916	+	45.1939	8.12e-16	1.06e-10	CACTATATTTGTAGAGTCGCCATGTGGCTCACGACGAGGGAACCCGC	5000	1130	1084
Motif Extended Data Figure 1B	Pissat_Psat2g001120.1	999	1045	+	45.0408	9.45e-16	1.08e-10	AACAAATTTTGTAGAGTCGCCATGTGGAGAGCAGAGAGATAGCTATA	5000	4001	3955
Motif Extended Data Figure 1B	Pissat_Psat2g001120.2	1035	1081	+	45.0408	9.45e-16	1.08e-10	AACAAATTTTGTAGAGTCGCCATGTGGAGAGCAGAGAGATAGCTATA	5000	3965	3919
Motif Extended Data Figure 1B	Chafas_Chafa2145S18426	4468	4514	+	42	1.52e-14	1.63e-09	CACTAAATTTGTGGAAGCTCCACGTGGCGCGTAGATAGGGAGCAGAA	5000	532	486
Motif Extended Data Figure 1B	Tripra_Tp57577_TGAC_v2_mRNA19272	2755	2801	+	41.4898	2.33e-14	2.34e-09	CACAAAATTTGTAGGATCGCCATGTGGCGAGCGTAGAGATGGCATGT	5000	2245	2199
Motif Extended Data Figure 1B	Mucpru_rna-gnl|WGS_QJKJ|CR513_49725.mrna	3416	3462	+	41.4388	2.43e-14	2.34e-09	CTAGTTTGCTATAGGATTGCCATGTGGCGCACGGAGAGGTACTCCGC	5000	1584	1538
Motif Extended Data Figure 1B	Chafas_Chafa4076S22354	3818	3864	+	40.4592	5.37e-14	4.9e-09	ACTAAAATTTGTAAGATTGCCATGTGGCGAATAAAGAGCGATCCGTA	5000	1182	1136
Motif Extended Data Figure 1B	Cajcaj_Ccajan_37712	3576	3622	+	40.1633	6.78e-14	5.67e-09	ATAGTTTGGTATAGGATTGCCATGTGGCGCACAGAGAGGTATTCCGC	5000	1424	1378
Motif Extended Data Figure 1B	Spasub_rna-gnl|WGS_QUWT|mrna.E2542_SST22003	3169	3215	+	40.1531	6.83e-14	5.67e-09	TTATTTTGCTATAGGATTGCCATGTGGCGCACAGAGAGGTGGTCCTC	5000	1831	1785
Motif Extended Data Figure 1B	Glysoj_rna-XM_028367189.1	4332	4378	+	39.8776	8.46e-14	6.44e-09	CCGATGTGGTGTAGGATTGCCATGTGGCGCGCAGGGAGGTAGTGAGT	5000	668	622
Motif Extended Data Figure 1B	Glymax_Glyma.02G311000.1	4332	4378	+	39.8776	8.46e-14	6.44e-09	CCGATGTGGTGTAGGATTGCCATGTGGCGCGCAGGGAGGTAGTGAGT	5000	668	622
Motif Extended Data Figure 1B	Mimpudillu_Mimpu1984S19289	3839	3885	+	39.602	1.05e-13	7.64e-09	CACGAAATTTGTAGGATCGCCACGTGGCAGATGATCAGAGCGAGCCC	5000	1161	1115
Motif Extended Data Figure 1B	Vigung_Vigun09g278500.1	4241	4287	+	37.4898	4.89e-13	3.33e-08	CACAAAATTTGTACGACTGCCAAGTGGAACATGGAGAGGAAGTCTGC	5000	759	713
Motif Extended Data Figure 1B	Lupalb_Lalb_Chr10g0107661	3984	4030	+	37.4796	4.92e-13	3.33e-08	TCCTAAATTTATACGATCGCCACGTGGCGCATGGAGATCGACAGAGC	5000	1016	970
Motif Extended Data Figure 1B	Casgla_Casgl993S23747	3821	3867	+	36.949	7.1e-13	4.63e-08	ACCAAACAAGCTCCATGCGACATGTGGCGTGCTCACAGAAGATCAAC	5000	1179	1133
Motif Extended Data Figure 1B	Aeseve_Ae07g00100.1	3651	3697	+	36.8878	7.4e-13	4.66e-08	ACTATTATTTGAAGGATCGCCATGTGGCGGACGGAGAGGGAGCCGAG	5000	1349	1303
Motif Extended Data Figure 1B	Alnglu_Alngl424567S27630	3773	3819	+	36.449	9.96e-13	6.06e-08	ACCAAACAAGCTCCATGCGACATCTGGCGGGCACACAGCAGATCAAC	5000	1227	1181
Motif Extended Data Figure 1B	Mucpru_rna-gnl|WGS_QJKJ|CR513_60778.mrna	2976	3022	+	36.2245	1.16e-12	6.82e-08	agcaaaatttgTAGGATTGCCACGTGGAACATGGAGAGGAAGCTTGC	5000	2024	1978
Motif Extended Data Figure 1B	Lupalb_Lalb_Chr04g0246951	4105	4151	+	34.5918	3.31e-12	1.89e-07	TCCTAAGATGATACGATCGCCATGTGGCAGAAGGAGAGAGACCCTGC	5000	895	849
Motif Extended Data Figure 1B	Spasub_rna-gnl|WGS_QUWT|mrna.E2542_SST04306	1558	1604	+	34.5306	3.44e-12	1.9e-07	CACAGAATTTGTAGGATTGCCACGTGCAACATGGAGAGGAAACCTAC	5000	3442	3396
Motif Extended Data Figure 1B	Lupang_Lup029716.1	4382	4428	+	32.1939	1.39e-11	7.44e-07	AAATGTATGTATACGATTGCCATGTGGCGCATGGAGAGAGCATTTGT	5000	618	572
Motif Extended Data Figure 1B	Lupang_Lup019181.1	4083	4129	+	31.1122	2.54e-11	1.33e-06	TCCTAAAATGATATGATCTCCATGTGGCAGACGGAGAGAAACCCCTT	4998	915	869
Motif Extended Data Figure 1B	Phavul_Phvul.008G291800.1	4467	4513	+	30.3367	3.88e-11	1.97e-06	ATAGTTTGCTATGGAATTGCCACGTGGCGCAGAGCGAGGAAGTGAGG	5000	533	487
Motif Extended Data Figure 1B	Datglo_Datgl1955S23745	3711	3757	+	27.4796	1.68e-10	8.3e-06	TTAAAATAATCTGCATCCGACATGTGGCACAACCACAATAGACTACA	5000	1289	1243
Motif Extended Data Figure 1B	Distri_Distr1414S00757	238	284	+	27	2.13e-10	1.02e-05	GAGGATCGTTCTCCTTCTTACATGTGGCAATCGGACAGCTGAGAGTC	1680	1442	1396
Motif Extended Data Figure 1B	Drydru_Drydr380S11191	3431	3477	+	26.0918	3.28e-10	1.54e-05	TAGGATGAGTGTCCATCTGACATGTGTCGTACGGACATCGCAAATAG	5000	1569	1523
Motif Extended Data Figure 1B	Glysoj_rna-XM_028344043.1	3037	3083	+	24.2857	7.55e-10	3.36e-05	CACTTATCATCTCTGGTTGGCATGTGGCGCACAGAGCATCCTCTCTA	5000	1963	1917
Motif Extended Data Figure 1B	Glymax_Glyma.14G001600.1	3038	3084	+	24.2857	7.55e-10	3.36e-05	CACTTATCATCTCTGGTTGGCATGTGGCGCACAGAGCATCCTCTCTA	5000	1962	1916
Motif Extended Data Figure 1B	Prudul_Prudul26A029599T1	1761	1807	+	23.0918	1.28e-09	5.15e-05	AAGGATGAGTCTCCTTCTGACATGTGTCGTAAGGACAGCGGAATTAG	5000	3239	3193
Motif Extended Data Figure 1B	Prudul_Prudul26A028904T1	2629	2675	+	23.0918	1.28e-09	5.15e-05	AAGGATGAGTCTCCTTCTGACATGTGTCGTAAGGACAGCGGAATTAG	5000	2371	2325
Motif Extended Data Figure 1B	Pruper_Prupe.8G178400.1	3375	3421	+	23.0918	1.28e-09	5.15e-05	AAGGATGAGTCTCCTTCTGACATGTGTCGTAAGGACAGCGGAATTAG	5000	1625	1579
Motif Extended Data Figure 1B	Prudul_Prudul26A001441T1	3718	3764	+	23.0918	1.28e-09	5.15e-05	AAGGATGAGTCTCCTTCTGACATGTGTCGTAAGGACAGCGGAATTAG	5000	1282	1236
Motif Extended Data Figure 1B	Vigang_Vang01g00130.1	3574	3620	+	23.0612	1.3e-09	5.15e-05	TAAGTTTGCTATGGGGTTGCCACGTGGCGAAGAGAGGGAGAGAGAGA	5000	1426	1380
Motif Extended Data Figure 1B	Quelob_rna-XM_031086266.1	3770	3816	+	21.1531	2.92e-09	0.000114	AAGGAATTAGCTCGTGAAGACATGTGGCACACAGATAGCACATCAAC	5000	1230	1184
Motif Extended Data Figure 1B	Vigung_Vigun08g223600.1	4162	4208	+	19.6735	5.35e-09	0.000204	CTAGTTTGCTATGCTGTTGCCACGTGGCGCCGAGAGAGGGAGTGAGT	5000	838	792
Motif Extended Data Figure 1B	Ficere_Fer_r1.1chr09_g010780.1	1356	1402	+	17.6939	1.16e-08	0.000434	GAGGATGATTCTGAGGCCGCCATGTGTCGCAAGGACAATATGAAATC	5000	3644	3598
Motif Extended Data Figure 1B	Vigrad_Vradi05g15890.1	3411	3457	+	15.7041	2.46e-08	0.000899	CACAAAATTTCTACGACTGCCAAGTGGAAGAACATCCAGAGGAAGCC	5000	1589	1543
Motif Extended Data Figure 1B	Prumum_rna-XM_008237757.2	3748	3794	+	15.3469	2.81e-08	0.001	AAGGATGAGTCTCCTTCTGACCTGTGTCGTAAGGACAGCGGAAATGG	5000	1252	1206
Motif Extended Data Figure 1B	Abrpre_rna-XM_027512834.1	3745	3791	+	14.3571	4.01e-08	0.00141	ACGCAATCTTCATCTTTTGCCATGTGGCGCGCAGCCAGACCCCGCCA	5000	1255	1209
Motif Extended Data Figure 1B	Vigrad_Vradi06g00060.1	4192	4238	+	12.4592	7.82e-08	0.00269	TGAGTTTGCTATGGGGCTGCCACGTGGCGAAGAGAGGGAGAAAGAGA	5000	808	762
Motif Extended Data Figure 1B	Vigang_Vang05g00050.1	3741	3787	+	11.8878	9.51e-08	0.00322	CACAAAATTTATACGACTGCCAAGTGGAAGAACATCCTGAGGAAGCC	5000	1259	1213
Motif Extended Data Figure 1B	Lupang_Lup029716.1	4381	4427	-	8.83673	2.61e-07	0.00861	CAAATGCTCTCTCCATGCGCCACATGGCAATCGTATACATACATTTA	5000	619	573
Motif Extended Data Figure 1B	Parand_PanWU01x14_111140.1	3278	3324	+	8.80612	2.64e-07	0.00861	CTAACTCTCTGTTCGGTCGCCACGTGTCACGTGTACATCGCGAGCTA	5000	1722	1676
Motif Extended Data Figure 1B	Drydru_Drydr380S11191	3430	3476	-	7.15306	4.45e-07	0.0143	TATTTGCGATGTCCGTACGACACATGTCAGATGGACACTCATCCTAC	5000	1570	1524
Motif Extended Data Figure 1B	Proalb_rna-XM_028912283.1	2541	2587	-	6.97959	4.7e-07	0.0148	CATAATATTGTTGCCAGCGCCATCTGTCATGAAATGAATCATCGCAC	5000	2459	2413
Motif Extended Data Figure 1B	Zizjuj_rna-XM_025077479.1	3529	3575	+	6.73469	5.07e-07	0.0157	TAGGATCATCCTACTTCTTACATGTGGCAATCAGGCAGCTTCGAGTC	5000	1471	1425
Motif Extended Data Figure 1B	Lupalb_Lalb_Chr10g0107661	3983	4029	-	6.38776	5.65e-07	0.0172	CTCTGTCGATCTCCATGCGCCACGTGGCGATCGTATAAATTTAGGAA	5000	1017	971
Motif Extended Data Figure 1B	Pruavi_Pav_sc0000412.1_g610.1.mk	3346	3392	+	6.17347	6.03e-07	0.0181	AAGGATGAGTCTCCTTCTAACATGCGTCGTACGGACAACGGAAATAG	5000	1654	1608
Motif Extended Data Figure 1B	Vigrad_Vradi06g00060.1	4191	4237	-	5.59184	7.2e-07	0.0212	CTCTTTCTCCCTCTCTTCGCCACGTGGCAGCCCCATAGCAAACTCAA	5000	809	763
Motif Extended Data Figure 1B	Mucpru_rna-gnl|WGS_QJKJ|CR513_49725.mrna	3415	3461	-	5.35714	7.73e-07	0.0224	CGGAGTACCTCTCCGTGCGCCACATGGCAATCCTATAGCAAACTAGG	5000	1585	1539
Motif Extended Data Figure 1B	Vigung_Vigun08g223600.1	4161	4207	-	5.16327	8.19e-07	0.0234	CTCACTCCCTCTCTCGGCGCCACGTGGCAACAGCATAGCAAACTAGA	5000	839	793
Motif Extended Data Figure 1B	Humlup_HL.SW.v1.0.G010120.1	1151	1197	-	4.68367	9.46e-07	0.0266	AAAAAAATGTGTAAAAATGAGACGTGTAGAGGCAAGAGTAAAATAAG	4273	3122	3076
Motif Extended Data Figure 1B	Roschi_RchiOBHm_Chr6g0280731	576	622	-	4.57143	9.78e-07	0.0271	CCATAACAATGTACATTTGGAACGTATCATGCAAGGAGATGGATTCT	5000	4424	4378
Motif Extended Data Figure 1B	Parand_PanWU01x14_111140.1	3277	3323	-	3.86735	1.2e-06	0.0328	AGCTCGCGATGTACACGTGACACGTGGCGACCGAACAGAGAGTTAGC	5000	1723	1677
Motif Extended Data Figure 1B	Lupang_Lup029716.1	3500	3546	-	3.7449	1.25e-06	0.0335	ATATTTAAATGTATTGCTGCCATGTGTCAAGAAAAGGATCACCGTAC	5000	1500	1454
Motif Extended Data Figure 1B	Casmol_maker-scaffold01748-augustus-gene-0.29-mRNA-1	3645	3691	+	3.66327	1.28e-06	0.0339	AGGAAATTAGCTCGTGAAGACATGTGGCACACAGATAGCGTACATCA	5000	1355	1309
Motif Extended Data Figure 1B	Aeseve_Ae07g00100.1	1349	1395	-	3.45918	1.36e-06	0.0354	TAATATGTATATCCTGCTGCCATCTGGCATGTGATGGGTCACGGTAC	5000	3651	3605
Motif Extended Data Figure 1B	Popalb_rna-XM_035042679.1	2315	2361	+	2.9898	1.56e-06	0.04	GCTTTTCAATCTAACACTTACATTTGTCGCTCCCAGAATTGAaacga	5000	2685	2639
Motif Extended Data Figure 1B	Distri_Distr1414S00757	237	283	-	2.21429	1.95e-06	0.0493	ACTCTCAGCTGTCCGATTGCCACATGTAAGAAGGAGAACGATCCTCC	1680	1443	1397
Motif Extended Data Figure 1B	Popalb_rna-XM_035076538.1	4936	4982	+	1.78571	2.2e-06	0.055	GACGAATCATCTTGGATTGCCGCATGGTGGAGGCCCAAAAGAAGGGT	5000	64	18
Motif Extended Data Figure 1B	Ficere_Fer_r1.1chr09_g010780.1	1355	1401	-	0.479592	3.17e-06	0.0782	ATTTCATATTGTCCTTGCGACACATGGCGGCCTCAGAATCATCCTCG	5000	3645	3599
Motif Extended Data Figure 1B	Phavul_Phvul.008G291800.1	4466	4512	-	0.142857	3.48e-06	0.0847	CTCACTTCCTCGCTCTGCGCCACGTGGCAATTCCATAGCAAACTATA	5000	534	488
Motif Extended Data Figure 1B	Spasub_rna-gnl|WGS_QUWT|mrna.E2542_SST04306	1557	1603	-	-0.204082	3.83e-06	0.0919	TAGGTTTCCTCTCCATGTTGCACGTGGCAATCCTACAAATTCTGTGC	5000	3443	3397
Motif Extended Data Figure 1B	Cajcaj_Ccajan_37712	3575	3621	-	-0.887755	4.61e-06	0.109	CGGAATACCTCTCTGTGCGCCACATGGCAATCCTATACCAAACTATT	5000	1425	1379
Motif Extended Data Figure 1B	Tripra_Tp57577_TGAC_v2_mRNA19272	4302	4348	+	-0.928571	4.66e-06	0.109	ATATATATATATATATGCTGCATGTGTTACTCTCAGCACGAGTGGTG	5000	698	652
Motif Extended Data Figure 1B	Glymax_Glyma.04G000600.1	2729	2775	-	-1.14286	4.94e-06	0.113	CAGGCTTCCTCTCCATGTTCCACGTGGCAATCCTACAGATTTTTTGA	5000	2271	2225
Motif Extended Data Figure 1B	Glysoj_rna-XM_028371380.1	2744	2790	-	-1.14286	4.94e-06	0.113	CAGGCTTCCTCTCCATGTTCCACGTGGCAATCCTACAGATTTTTTGA	5000	2256	2210
Motif Extended Data Figure 1B	Popeup_rna-XM_011034868.1	2270	2316	+	-1.2449	5.08e-06	0.114	GCTTTACCATCTAACACTTACATCTGTCGCTCCCAAATTTGAAACGA	5000	2730	2684
Motif Extended Data Figure 1B	Aeseve_Ae07g00100.1	3650	3696	-	-1.53061	5.48e-06	0.121	TCGGCTCCCTCTCCGTCCGCCACATGGCGATCCTTCAAATAATAGTG	5000	1350	1304
Motif Extended Data Figure 1B	Chafas_Chafa4076S22354	3817	3863	-	-1.53061	5.48e-06	0.121	ACGGATCGCTCTTTATTCGCCACATGGCAATCTTACAAATTTTAGTG	5000	1183	1137
Motif Extended Data Figure 1B	Querob_Qrob_P0251860.2	600	646	+	-1.69388	5.72e-06	0.124	TCTTGGAAAAGTCGATCCTACACGTGGACGAAGGATAAGGAACACAG	5000	4400	4354
Motif Extended Data Figure 1B	Vigang_Vang01g00130.1	3573	3619	-	-2.34694	6.81e-06	0.145	CTCTCTCTCCCTCTCTTCGCCACGTGGCAACCCCATAGCAAACTTAA	5000	1427	1381
Motif Extended Data Figure 1B	Glysoj_rna-XM_028378628.1	3019	3065	-	-2.46939	7.03e-06	0.145	CAGGCTTCCTCTCCATGTTCCACGTGGCAATTCTACAGATTTTGTGG	5000	1981	1935
Motif Extended Data Figure 1B	Glysoj_rna-XM_028378629.1	3019	3065	-	-2.46939	7.03e-06	0.145	CAGGCTTCCTCTCCATGTTCCACGTGGCAATTCTACAGATTTTGTGG	5000	1981	1935
Motif Extended Data Figure 1B	Glymax_Glyma.06G000400.1	3041	3087	-	-2.46939	7.03e-06	0.145	CAGGCTTCCTCTCCATGTTCCACGTGGCAATTCTACAGATTTTGTGG	5000	1959	1913
Motif Extended Data Figure 1B	Datglo_Datgl1955S23745	3710	3756	-	-2.5	7.09e-06	0.145	GTAGTCTATTGTGGTTGTGCCACATGTCGGATGCAGATTATTTTAAG	5000	1290	1244
Motif Extended Data Figure 1B	Mucpru_rna-gnl|WGS_QJKJ|CR513_60778.mrna	2975	3021	-	-2.62245	7.32e-06	0.149	CAAGCTTCCTCTCCATGTTCCACGTGGCAATCCTACAAATTTTGCTA	5000	2025	1979
Motif Extended Data Figure 1B	Nicben_Niben101Scf04294g05003.1	2616	2662	+	-3.05102	8.19e-06	0.164	TACATGAGCTGTTATATTGACAAATGAAGAAGAAAGAAAGAAAAAAA	5000	2384	2338
Motif Extended Data Figure 1B	Mucpru_rna-gnl|WGS_QJKJ|CR513_49725.mrna	4755	4801	+	-3.59184	9.43e-06	0.187	TAAGTAATTTCTACAGGCTACATATACAGCACAAACCTTTCCTTAAT	5000	245	199
Motif Extended Data Figure 1B	Arahyp_arahy.Tifrunner.gnm1.ann1.I65W25.2	4559	4605	+	-4.07143	1.07e-05	0.203	TAATTTATATATATAGTTGCCACGCCGAAGGAGACGAGAGGTAGAGT	5000	441	395
Motif Extended Data Figure 1B	Araipa_araip.K30076.gnm1.ann1.Araip.38X68.1	4559	4605	+	-4.07143	1.07e-05	0.203	TAATTTATATATATAGTTGCCACGCCGAAGGAGACGAGAGGTAGAGT	5000	441	395
Motif Extended Data Figure 1B	Arahyp_arahy.Tifrunner.gnm1.ann1.V4BGUX.2	4577	4623	+	-4.07143	1.07e-05	0.203	TAATTTATATATATAGTTGCCACGCCGAAGGAGACGAGAGGTAGAGT	5000	423	377
Motif Extended Data Figure 1B	Aradur_aradu.V14167.gnm1.ann1.Aradu.46M2Y.1	4577	4623	+	-4.07143	1.07e-05	0.203	TAATTTATATATATAGTTGCCACGCCGAAGGAGACGAGAGGTAGAGT	5000	423	377
Motif Extended Data Figure 1B	Prudul_Prudul26A029599T1	1760	1806	-	-4.65306	1.24e-05	0.226	TAATTCCGCTGTCCTTACGACACATGTCAGAAGGAGACTCATCCTTG	5000	3240	3194
Motif Extended Data Figure 1B	Prudul_Prudul26A028904T1	2628	2674	-	-4.65306	1.24e-05	0.226	TAATTCCGCTGTCCTTACGACACATGTCAGAAGGAGACTCATCCTTG	5000	2372	2326
Motif Extended Data Figure 1B	Pruper_Prupe.8G178400.1	3374	3420	-	-4.65306	1.24e-05	0.226	TAATTCCGCTGTCCTTACGACACATGTCAGAAGGAGACTCATCCTTG	5000	1626	1580
Motif Extended Data Figure 1B	Prudul_Prudul26A001441T1	3717	3763	-	-4.65306	1.24e-05	0.226	TAATTCCGCTGTCCTTACGACACATGTCAGAAGGAGACTCATCCTTG	5000	1283	1237
Motif Extended Data Figure 1B	Araipa_araip.K30076.gnm1.ann1.Araip.38X68.1	1482	1528	-	-4.90816	1.32e-05	0.232	GAGAAATATTAGATTGTTGCCATATGTCGAAAGCTTGGTCACCGCAC	5000	3518	3472
Motif Extended Data Figure 1B	Arahyp_arahy.Tifrunner.gnm1.ann1.I65W25.2	1850	1896	-	-4.90816	1.32e-05	0.232	GAGAAATATTAGATTGTTGCCATATGTCGAAAGCTTGGTCACCGCAC	5000	3150	3104
Motif Extended Data Figure 1B	Aradur_aradu.V14167.gnm1.ann1.Aradu.46M2Y.1	1853	1899	-	-4.90816	1.32e-05	0.232	GAGAAATATTAGATTGTTGCCATATGTCGAAAGCTTGGTCACCGCAC	5000	3147	3101
Motif Extended Data Figure 1B	Arahyp_arahy.Tifrunner.gnm1.ann1.V4BGUX.2	1856	1902	-	-4.90816	1.32e-05	0.232	GAGAAATATTAGATTGTTGCCATATGTCGAAAGCTTGGTCACCGCAC	5000	3144	3098
Motif Extended Data Figure 1B	Lupalb_Lalb_Chr10g0107661	2549	2595	-	-5.20408	1.42e-05	0.245	ATATTTAAATGTATTGCTGCCATCTGTCAAGAAATGGATCACCGTAG	5000	2451	2405
Motif Extended Data Figure 1B	Proalb_rna-XM_028912283.1	3901	3947	-	-5.20408	1.42e-05	0.245	TTGGCTCGCTCTCCATCTGCCACATGGCGATCCTAGAGATTTAGTGT	5000	1099	1053
Motif Extended Data Figure 1B	Brarap_BraA03g059360.3C	2901	2947	+	-5.5102	1.54e-05	0.262	TATATTAATTCTAAATTTTGCACGTCTCGTATAGTCATTTTATTTCA	5000	2099	2053
Motif Extended Data Figure 1B	Phavul_Phvul.008G291800.1	994	1040	-	-6.04082	1.75e-05	0.296	ATGAGTTTTGATGGCAAAGCAACATGTCTCATAAACAGGAAACCAAA	5000	4006	3960
Motif Extended Data Figure 1B	Spasub_rna-gnl|WGS_QUWT|mrna.E2542_SST22003	287	333	-	-6.08163	1.77e-05	0.297	AGAAGGATTTATAATTCTGACATCTGGCGTGAAATGGGTCACCGTAC	5000	4713	4667
Motif Extended Data Figure 1B	Lupalb_Lalb_Chr04g0246951	4104	4150	-	-6.21429	1.83e-05	0.304	CAGGGTCTCTCTCCTTCTGCCACATGGCGATCGTATCATCTTAGGAA	5000	896	850
Motif Extended Data Figure 1B	Braolecap_Bol013731	600	646	+	-6.61224	2.02e-05	0.332	TAGTGTTTCGAGAAAAGCGACATGTGTAGGGTCGGCCGGATTCAGAC	5000	4400	4354
Motif Extended Data Figure 1B	LotjapGifu_LotjaGi1g1v0001500.1	518	564	-	-6.79592	2.11e-05	0.341	CCTACTGCTTATATAACTTACATCTGGCTTACAAGTTTCTAACTCGG	5000	4482	4436
Motif Extended Data Figure 1B	Poptri_Potri.004G205500.3	2029	2075	-	-6.79592	2.11e-05	0.341	AAGAAATCATATATATTCGCCACATGGGGTCACGATATTAATGTTAG	5000	2971	2925
Motif Extended Data Figure 1B	Aeseve_Ae07g00100.1	1321	1367	+	-6.91837	2.18e-05	0.349	ATATTATATTATGCAGCTGGCATTTGTGGTACCGTGACCCATCACAT	5000	3679	3633
Motif Extended Data Figure 1B	Carfan_rna-gnl|WGS_VIBQ|Cfa005352.t1	1148	1194	-	-7.06122	2.25e-05	0.358	GTTCATATTGGTTTGGGCTACATGTTGCTCAAGGGAAGTAGTTCCCA	5000	3852	3806
Motif Extended Data Figure 1B	Helann_HanXRQChr10g0298351	2993	3039	+	-7.39796	2.45e-05	0.385	CAGATAAGGAATACGATCTGTACGTGGATTTTGGAGATTTACGTCTA	5000	2007	1961
Motif Extended Data Figure 1B	Hevbra_rna-XM_021800618.1	2426	2472	+	-7.97959	2.82e-05	0.434	Ctaaaaagttctccattccaccaatgggacaaaaccatgaggcttac	5000	2574	2528
Motif Extended Data Figure 1B	Popalb_rna-XM_035067123.1	3928	3974	+	-8	2.83e-05	0.434	GTGTGAAGATGTGGCGGCTCGATGAAGCGAAGGGACATTGCAGAAGA	5000	1072	1026
Motif Extended Data Figure 1B	Popalb_rna-XM_035067122.1	3928	3974	+	-8	2.83e-05	0.434	GTGTGAAGATGTGGCGGCTCGATGAAGCGAAGGGACATTGCAGAAGA	5000	1072	1026
Motif Extended Data Figure 1B	Cajcaj_Ccajan_37712	754	800	-	-8.36735	3.09e-05	0.47	AGAAGGATTTATAATTCTGACATCTGGCATGAAATGGGTCACCTTAC	5000	4246	4200
Motif Extended Data Figure 1B	Brarap_BraA06g044900.3C	2259	2305	+	-8.70408	3.35e-05	0.505	ATGAGACTTTCTCGAACGAGCATGAGGAATGTCGTCATGGCCCAAAA	5000	2741	2695
Motif Extended Data Figure 1B	Tripra_Tp57577_TGAC_v2_mRNA19272	79	125	-	-8.7551	3.39e-05	0.506	AAAAAATAAAAAAACTTTGACATCTGTCAATCAAATGGATCACCGTA	5000	4921	4875
Motif Extended Data Figure 1B	Vigung_Vigun09g278500.1	4240	4286	-	-8.77551	3.41e-05	0.506	CAGACTTCCTCTCCATGTTCCACTTGGCAGTCGTACAAATTTTGTGC	5000	760	714
Motif Extended Data Figure 1B	Brarap_BraA07g003930.3C	3410	3456	+	-8.92857	3.53e-05	0.52	GATGTTCTGTCTGTGTTTTCAATCTCTCCTGTAGGGAGGAGAAACTC	5000	1590	1544
Motif Extended Data Figure 1B	Abrpre_rna-XM_027512834.1	2771	2817	-	-8.96939	3.57e-05	0.521	TCCTAAACTGGATATACTTACACTTGTATCACAGACAAGCACCATAA	5000	2229	2183
Motif Extended Data Figure 1B	Betpen_Bpev01.c0455.g0016	119	165	-	-9.07143	3.65e-05	0.528	AGAAAATCCTATAAAAGGGACTCATGGCAATCAGGTAAAAAGGACTC	5000	4881	4835
Motif Extended Data Figure 1B	Cajcaj_Ccajan_37712	2154	2200	-	-9.10204	3.68e-05	0.528	TCCAATATGTCTAAAAGTCTCATATTGCTTAGGAATAAAGATTGAGG	5000	2846	2800
Motif Extended Data Figure 1B	Betvul_EL10Ac9g21243.1	1119	1165	-	-9.16327	3.73e-05	0.528	TTCAAAAATTGTGAAATCTCAATGAGAATTTGGAAGAGCTCATCACT	5000	3881	3835
Motif Extended Data Figure 1B	Betpat_pat_g12756.t1	1143	1189	-	-9.16327	3.73e-05	0.528	TTCAAAAATTGTGAAATCTCAATGAGAATTTGGAAGAGCTCATCACT	5000	3857	3811
Motif Extended Data Figure 1B	Glysoj_rna-XM_028344043.1	2502	2548	-	-9.32653	3.88e-05	0.541	CGAAGGATTTATAATTCTGACATCTGTCGTGAAATGGGTCATCGTAC	5000	2498	2452
Motif Extended Data Figure 1B	Glymax_Glyma.14G001600.1	2504	2550	-	-9.32653	3.88e-05	0.541	CGAAGGATTTATAATTCTGACATCTGTCGTGAAATGGGTCATCGTAC	5000	2496	2450
Motif Extended Data Figure 1B	Pruyed_rna-gnl|WGS_PJQY|mrna.Pyn_08607	3188	3234	+	-9.47959	4.02e-05	0.556	AAGGATGAGTCTCCTTCTAACATGCGTCGGGACAACGGAAATAGCTG	5000	1812	1766
Motif Extended Data Figure 1B	Alnglu_Alngl424567S27630	555	601	+	-9.59184	4.13e-05	0.565	AAGAGAATTTATATATATGATATTTGGAAAGAGATGAAGTATAGAAA	5000	4445	4399
Motif Extended Data Figure 1B	Carfan_rna-gnl|WGS_VIBQ|Cfa005352.t1	3543	3589	-	-9.61224	4.15e-05	0.565	AGGTGAAACCATAAAAGATACATGTGCCGTACAGAGAGAAGGAATCT	5000	1457	1411
Motif Extended Data Figure 1B	Zizjuj_rna-XM_025077479.1	1559	1605	-	-9.89796	4.43e-05	0.595	GCTGTTATAAGTACCTTTCATATGTGGAAATTGAATAGCAAATTTTC	5000	3441	3395
Motif Extended Data Figure 1B	Zizjuj_rna-XM_016037602.2	1806	1852	-	-9.89796	4.43e-05	0.595	GCTGTTATAAGTACCTTTCATATGTGGAAATTGAATAGCAAATTTTC	5000	3194	3148
Motif Extended Data Figure 1B	Popalb_rna-XM_035042679.1	2054	2100	+	-10.0612	4.6e-05	0.614	tattttgaTTGATGATTTGACATGTTGGAAATAACTAAtgaaaattc	5000	2946	2900
Motif Extended Data Figure 1B	Lupang_Lup029716.1	789	835	-	-10.4286	5.01e-05	0.663	AAATTAAAGTTTGATGGTGAACCATGGAAAGCAGAGAGAACGTTATT	5000	4211	4165
Motif Extended Data Figure 1B	Aratha_AT4G38340.1	4126	4172	+	-10.7755	5.43e-05	0.713	TATTATATATCTGCCTTTTATATATTGAACTAAAAAAGCTAACACGT	5000	874	828
Motif Extended Data Figure 1B	Helann_HanXRQChr12g0374441	742	788	+	-10.8265	5.49e-05	0.717	AGGAAACGGTGACGTGGTTCAACGTGTCATGTAAGCATTAACTATGC	5000	4258	4212
Motif Extended Data Figure 1B	Sollyc_Solyc01g112190.2.1	3519	3565	+	-10.898	5.59e-05	0.723	CAAACATTAGCTAAAATTTGCCAGTGTCTTTCTCCCAAAAATCACGC	5000	1481	1435
Motif Extended Data Figure 1B	Datglo_Datgl1955S23745	2938	2984	-	-11.051	5.78e-05	0.742	CCAAAATTTTATACAATTACCTTGTAGATAGTCAAAATGGACCTGCA	5000	2062	2016
Motif Extended Data Figure 1B	Aratha_AT2G17150.1	2946	2992	+	-11.0714	5.81e-05	0.742	TTTAAACGACATTATTGTTACATGTGTAGATAGGACCTGCCGTATTC	5000	2054	2008
Motif Extended Data Figure 1B	Brarap_BraA07g003930.3C	1846	1892	-	-11.102	5.85e-05	0.742	CCGGTTTCATGTCCCACCAAAACCTGGTAAGGACGGATTGAATCTGC	5000	3154	3108
Motif Extended Data Figure 1B	Poptri_Potri.016G042900.1	2089	2135	+	-11.2551	6.06e-05	0.763	GCTCTTCAATCTAACACTTACATTTGTCGCTCCCAGAGATTTGAATC	5000	2911	2865
Motif Extended Data Figure 1B	Glysoj_rna-XM_028367189.1	3511	3557	-	-11.4694	6.36e-05	0.773	AGAAGGATTTATATTTCTGACATCTGTCATGAAACGGGTCACCGTAC	5000	1489	1443
Motif Extended Data Figure 1B	Glymax_Glyma.02G311000.1	3511	3557	-	-11.4694	6.36e-05	0.773	AGAAGGATTTATATTTCTGACATCTGTCATGAAACGGGTCACCGTAC	5000	1489	1443
Motif Extended Data Figure 1B	Aratha_AT2G17150.1	2207	2253	-	-11.4796	6.38e-05	0.773	AAATATCATTGTGAATCTGCTAACTGGAAAGCGAATTCCTCCAAGCC	5000	2793	2747
Motif Extended Data Figure 1B	Glysoj_rna-XM_028344043.1	3036	3082	-	-11.5102	6.42e-05	0.773	AGAGAGGATGCTCTGTGCGCCACATGCCAACCAGAGATGATAAGTGG	5000	1964	1918
Motif Extended Data Figure 1B	Glymax_Glyma.14G001600.1	3037	3083	-	-11.5102	6.42e-05	0.773	AGAGAGGATGCTCTGTGCGCCACATGCCAACCAGAGATGATAAGTGG	5000	1963	1917
Motif Extended Data Figure 1B	Gosrai_Gorai.005G259100.1	3110	3156	-	-11.5102	6.42e-05	0.773	ATATATATATATAATTGTGAGATGTGACATGCTCATCATTCATTTCG	5000	1890	1844
Motif Extended Data Figure 1B	Betvul_EL10Ac9g21243.1	2497	2543	+	-11.5204	6.44e-05	0.773	CATAAGAAAAGTTTGTGTGCCACGTGACACTCTTCTCTAAGGCTCTA	5000	2503	2457
Motif Extended Data Figure 1B	Solpen_Sopen01g054240.1	1381	1427	+	-11.6122	6.57e-05	0.784	TACGAAAAAGGTGAAAGAGACATGGGGGGATACCTTCCGTAACGCAA	5000	3619	3573
Motif Extended Data Figure 1B	Linusi_Lus_GLEAN_10026972	1836	1882	+	-11.7041	6.71e-05	0.796	TGTTAACTCGATTAATCTTGCATGTGTCTAACCCATAAGTTCACAAA	5000	3164	3118
Motif Extended Data Figure 1B	Vigang_Vang05g00050.1	4601	4647	+	-11.8163	6.88e-05	0.809	AAATTGATTTAACATTTCGAAATTTGGAGTAACAGGAGATGGCCTAG	5000	399	353
Motif Extended Data Figure 1B	Ficere_Fer_r1.1chr09_g010780.1	3579	3625	+	-11.8367	6.91e-05	0.809	ACCAAGAAGAGCCAGACCACCACGTTGCAGAAACCGAGAGCTTCGAC	5000	1421	1375
Motif Extended Data Figure 1B	Jatcur_rna-XM_037638132.1	2657	2703	-	-11.8878	6.99e-05	0.811	TCTGAATACTCTCTCTTTTACTTCTATCACTAACTGAAATAGAATAC	5000	2343	2297
Motif Extended Data Figure 1B	Glysoj_rna-XM_028378629.1	2844	2890	+	-11.9592	7.11e-05	0.811	TTGTTTAAGTTTCGGGGTGCCTTGTGTCAATGAATTCACCAATGAAA	5000	2156	2110
Motif Extended Data Figure 1B	Glysoj_rna-XM_028378628.1	2844	2890	+	-11.9592	7.11e-05	0.811	TTGTTTAAGTTTCGGGGTGCCTTGTGTCAATGAATTCACCAATGAAA	5000	2156	2110
Motif Extended Data Figure 1B	Glymax_Glyma.06G000400.1	2867	2913	+	-11.9592	7.11e-05	0.811	TTGTTTAAGTTTCGGGGTGCCTTGTGTCAATGAATTCACCAATGAAA	5000	2133	2087
Motif Extended Data Figure 1B	Boestr_Bostr.25542s0020.1	1781	1827	+	-12.0102	7.19e-05	0.815	ATAATGTTGTGATTAGTTTCCAGAAGGCAAGAACACAGGTGGATAAT	5000	3219	3173
Motif Extended Data Figure 1B	Capgra_Cagra.2350s0071.1	4928	4974	-	-12.1224	7.37e-05	0.825	TTAAAAAGTTTTTCAACCCCCAAGTCTCGTATCCACCAAAGGCTACA	5000	72	26
Motif Extended Data Figure 1B	Parand_PanWU01x14_111140.1	4521	4567	-	-12.1327	7.39e-05	0.825	AAAAAAAAATATGTAGGTTGCATGAGCAAATCTGCGAAACCCTAACT	5000	479	433
Motif Extended Data Figure 1B	Pruavi_Pav_sc0000412.1_g600.1.mk	2979	3025	+	-12.1429	7.41e-05	0.825	ATCTTGACATATTGGGCCTCCATGAAGCGTGCTCCGAGCATCACCTG	5000	2021	1975
Motif Extended Data Figure 1B	Cajcaj_Ccajan_37712	3520	3566	+	-12.1735	7.46e-05	0.825	AATATAGATACTGTAGTAGAAACGTGGATTTCGCCGATGTCGTGCCC	5000	1480	1434
Motif Extended Data Figure 1B	Abrpre_rna-XM_027512834.1	477	523	-	-12.2347	7.56e-05	0.832	GAAAATAAATGTATTTCGTGTATGCGCCGAGCGCAGATGCGCACCAC	5000	4523	4477
Motif Extended Data Figure 1B	Manesc_Manes.07G059900.1	3257	3303	-	-12.4184	7.88e-05	0.861	CAAGTATCTGCTGCTAGTGAGATGTGAAGTTCCTTTAAAGGAAACCC	5000	1743	1697
Motif Extended Data Figure 1B	Glysoj_rna-XM_028378629.1	4751	4797	+	-12.5204	8.06e-05	0.866	CCTTGTTTGTGTGTCGTCTGCATGTTTATTTCTCACAAATAGGAGGT	5000	249	203
Motif Extended Data Figure 1B	Glysoj_rna-XM_028378628.1	4751	4797	+	-12.5204	8.06e-05	0.866	CCTTGTTTGTGTGTCGTCTGCATGTTTATTTCTCACAAATAGGAGGT	5000	249	203
Motif Extended Data Figure 1B	Glymax_Glyma.06G000400.1	4751	4797	+	-12.5204	8.06e-05	0.866	CCTTGTTTGTGTGTCGTCTGCATGTTTATTTCTCACAAATAGGAGGT	5000	249	203
Motif Extended Data Figure 1B	Mimpudillu_Mimpu1984S19289	1589	1635	-	-12.6327	8.26e-05	0.879	GTATATAGTGTAAGCAATGCCATCTGTCACGAAATGAATCATCGTGC	5000	3411	3365
Motif Extended Data Figure 1B	Jatcur_rna-XM_037638132.1	3088	3134	-	-12.6429	8.28e-05	0.879	CCCTTGCTCGATCGAGTCTCCACGTGTATATATCTAACTAACCAGTA	5000	1912	1866
Motif Extended Data Figure 1B	Boestr_Bostr.25542s0020.1	398	444	-	-12.7347	8.45e-05	0.892	GAGATGCGTTTTCTTTTCCTCATCTAGCAAGAGGAGAGGAGAGCAAT	5000	4602	4556
Motif Extended Data Figure 1B	Linusi_Lus_GLEAN_10026972	4613	4659	+	-12.7857	8.55e-05	0.897	TGAAAATTTTGTGGTGTATACTTGTGGGTCATAAAAAAAAGGTCTAA	5000	387	341
Motif Extended Data Figure 1B	Cepfol_Cfol_v3_03663	1614	1660	+	-12.8673	8.71e-05	0.903	TACATTAGTTCAGATTGTGACATGTGACACTTTGCTTAGGAATGTTG	5000	3386	3340
Motif Extended Data Figure 1B	Helann_HanXRQChr16g0517401	1399	1445	-	-12.8878	8.74e-05	0.903	AATGCTTGTTGTTATGTTTACACGTGGAATACTGTCTACTTGCCTTA	5000	3601	3555
Motif Extended Data Figure 1B	Fraexc_FRAEX38873_v2_000093460.1	4898	4944	+	-12.9286	8.82e-05	0.903	ACCGGTAGATGTGGCGGCAACATTCGGCGGTGGAGGAGTACTGATTG	5000	102	56
Motif Extended Data Figure 1B	Linusi_Lus_GLEAN_10026972	2135	2181	+	-12.9796	8.92e-05	0.903	TTGAAAATTGATACTAGTGAGATGCGGCGAATTGGAGATGCAAGAAA	5000	2865	2819
Motif Extended Data Figure 1B	LotjapGifu_LotjaGi1g1v0001500.1	2218	2264	+	-12.9898	8.94e-05	0.903	CTTAATTGATAAAGCGGTGAAATATGCAACTCGCATAGTGGTTTAAC	5000	2782	2736
Motif Extended Data Figure 1B	Glysoj_rna-XM_028367189.1	4331	4377	-	-13	8.96e-05	0.903	CTCACTACCTCCCTGCGCGCCACATGGCAATCCTACACCACATCGGC	5000	669	623
Motif Extended Data Figure 1B	Glymax_Glyma.02G311000.1	4331	4377	-	-13	8.96e-05	0.903	CTCACTACCTCCCTGCGCGCCACATGGCAATCCTACACCACATCGGC	5000	669	623
Motif Extended Data Figure 1B	Caprub_Carub.0003s3108.1	3736	3782	+	-13.0408	9.05e-05	0.903	AACTAATAATCTAGGGGCAACAAATTGAGCAGGAGAAACCACCAACC	5000	1264	1218
Motif Extended Data Figure 1B	Capgra_Cagra.0805s0015.1	3743	3789	+	-13.0408	9.05e-05	0.903	AACTAATAATCTAGGGGCAACAAATTGAGCAGGAGAAACCACCAACC	5000	1257	1211
Motif Extended Data Figure 1B	Vigrad_Vradi05g15890.1	4308	4354	+	-13.2245	9.42e-05	0.935	AAATGGATTTAACATTTTGAAATTTGGAGTAACAGGAGATGGCCTAG	5000	692	646
Motif Extended Data Figure 1B	Cepfol_Cfol_v3_03663	2220	2266	-	-13.3163	9.61e-05	0.943	CCAAATCTCTGTAGTTTTGACGTTGGGCTGACTTAAAGAAGTTTGAC	5000	2780	2734
Motif Extended Data Figure 1B	Jatcur_rna-XM_012211775.3	4147	4193	+	-13.3571	9.7e-05	0.943	AATTAGATTTAGATTTGCTTCACCTGTCAAGTTACCATAGCACACCC	5000	853	807
Motif Extended Data Figure 1B	Jatcur_rna-XM_012211774.3	4147	4193	+	-13.3571	9.7e-05	0.943	AATTAGATTTAGATTTGCTTCACCTGTCAAGTTACCATAGCACACCC	5000	853	807
Motif Extended Data Figure 1B	Roschi_RchiOBHm_Chr6g0280731	4748	4794	-	-13.3673	9.72e-05	0.943	AAAGTTTACTGTTCTGAATACGTATGGCAATTAGCCAAATGATGTAC	5000	252	206
Motif Extended Data Figure 1B	Lupang_Lup029716.1	1364	1410	+	-13.3878	9.77e-05	0.943	GAAATGTTATCCATATTAGGCATCAGTAAAAAAAACAAAAAAACCAA	5000	3636	3590
Motif Extended Data Figure 1B	Rharub_rna-gnl|WGS_VOIH|mrna.FNV43_RR21950	766	812	+	-13.4184	9.83e-05	0.945	TCATTGCAAACTGAAATTGGCACCTTGAAGGTTGACATACAATAAAT	5000	4234	4188

## Sheet: NIN_PACE (Ext Data Fig. 1D)
motif_id	sequence_name	start	stop	strand	score	p-value	q-value	matched_sequence 5' - 3'	upstream_region_length	start_from_atg	end_from_atg
PACE (Extended Data Figure 1D)	Medtru_MtrunA17Chr5g0448621	1953	1981	+	42.8878	2.88e-16	4.44e-10	TGTAGAATCGCCATGTGGCGAGCAGAGAG	5000	3047	3019
PACE (Extended Data Figure 1D)	Cicari_Ca_03225.1	3519	3547	+	42.6224	4.84e-16	4.44e-10	TGTAGAATCGCCATGTGGCGAACGGAGAG	5000	1481	1453
PACE (Extended Data Figure 1D)	Trisub_gene-TSUD_254660	2430	2458	+	41.6122	2.88e-15	1.76e-09	TGTAGGATCGCCATGTGGCGAGCGGAGAG	5000	2570	2542
PACE (Extended Data Figure 1D)	LotjapGifu_LotjaGi1g1v0001500.1	4036	4064	+	40.4184	1.59e-14	7.31e-09	TGTACGATTGCCATGTGGCACGCAGAGAG	5000	964	936
PACE (Extended Data Figure 1D)	Glymax_Glyma.02G311000.1	4341	4369	+	38.898	9.72e-14	2.97e-08	TGTAGGATTGCCATGTGGCGCGCAGGGAG	5000	659	631
PACE (Extended Data Figure 1D)	Glysoj_rna-XM_028367189.1	4341	4369	+	38.898	9.72e-14	2.97e-08	TGTAGGATTGCCATGTGGCGCGCAGGGAG	5000	659	631
PACE (Extended Data Figure 1D)	Mucpru_rna-gnl|WGS_QJKJ|CR513_49725.mrna	3425	3453	+	38.398	1.65e-13	3.43e-08	TATAGGATTGCCATGTGGCGCACGGAGAG	5000	1575	1547
PACE (Extended Data Figure 1D)	Spasub_rna-gnl|WGS_QUWT|mrna.E2542_SST22003	3178	3206	+	38.3776	1.69e-13	3.43e-08	TATAGGATTGCCATGTGGCGCACAGAGAG	5000	1822	1794
PACE (Extended Data Figure 1D)	Cajcaj_Ccajan_37712	3585	3613	+	38.3776	1.69e-13	3.43e-08	TATAGGATTGCCATGTGGCGCACAGAGAG	5000	1415	1387
PACE (Extended Data Figure 1D)	Proalb_rna-XM_028912283.1	3911	3939	+	36.3163	1.16e-12	2.13e-07	TCTAGGATCGCCATGTGGCAGATGGAGAG	5000	1089	1061
PACE (Extended Data Figure 1D)	Araipa_araip.K30076.gnm1.ann1.Araip.38X68.1	3500	3528	+	35.8878	1.67e-12	2.55e-07	TGTAGAGTCGCCATGTGGCTCACGAAGAG	5000	1500	1472
PACE (Extended Data Figure 1D)	Arahyp_arahy.Tifrunner.gnm1.ann1.I65W25.2	3868	3896	+	35.8878	1.67e-12	2.55e-07	TGTAGAGTCGCCATGTGGCTCACGAAGAG	5000	1132	1104
PACE (Extended Data Figure 1D)	Lupang_Lup029716.1	4391	4419	+	35.7449	1.88e-12	2.65e-07	TATACGATTGCCATGTGGCGCATGGAGAG	5000	609	581
PACE (Extended Data Figure 1D)	Tripra_Tp57577_TGAC_v2_mRNA19272	2764	2792	+	33.1429	1.28e-11	1.65e-06	TGTAGGATCGCCATGTGGCGAGCGTAGAG	5000	2236	2208
PACE (Extended Data Figure 1D)	Chafas_Chafa2145S18426	4477	4505	+	33.0612	1.36e-11	1.65e-06	TGTGGAAGCTCCACGTGGCGCGTAGATAG	5000	523	495
PACE (Extended Data Figure 1D)	Arahyp_arahy.Tifrunner.gnm1.ann1.V4BGUX.2	3875	3903	+	32.8776	1.53e-11	1.65e-06	TGTAGAGTCGCCATGTGGCTCACGACGAG	5000	1125	1097
PACE (Extended Data Figure 1D)	Aradur_aradu.V14167.gnm1.ann1.Aradu.46M2Y.1	3879	3907	+	32.8776	1.53e-11	1.65e-06	TGTAGAGTCGCCATGTGGCTCACGACGAG	5000	1121	1093
PACE (Extended Data Figure 1D)	Casgla_Casgl993S23747	3830	3858	+	32.2959	2.23e-11	2.27e-06	GCTCCATGCGACATGTGGCGTGCTCACAG	5000	1170	1142
PACE (Extended Data Figure 1D)	Aeseve_Ae07g00100.1	3660	3688	+	32.1327	2.47e-11	2.39e-06	TGAAGGATCGCCATGTGGCGGACGGAGAG	5000	1340	1312
PACE (Extended Data Figure 1D)	Alnglu_Alngl424567S27630	3782	3810	+	31.5714	3.5e-11	3.09e-06	GCTCCATGCGACATCTGGCGGGCACACAG	5000	1218	1190
PACE (Extended Data Figure 1D)	Lupalb_Lalb_Chr10g0107661	3993	4021	+	31.551	3.54e-11	3.09e-06	TATACGATCGCCACGTGGCGCATGGAGAT	5000	1007	979
PACE (Extended Data Figure 1D)	Phavul_Phvul.008G291800.1	4476	4504	+	31.3571	3.98e-11	3.31e-06	TATGGAATTGCCACGTGGCGCAGAGCGAG	5000	524	496
PACE (Extended Data Figure 1D)	Pissat_Psat2g001120.1	1008	1036	+	31.2143	4.33e-11	3.31e-06	TGTAGAGTCGCCATGTGGAGAGCAGAGAG	5000	3992	3964
PACE (Extended Data Figure 1D)	Pissat_Psat2g001120.2	1044	1072	+	31.2143	4.33e-11	3.31e-06	TGTAGAGTCGCCATGTGGAGAGCAGAGAG	5000	3956	3928
PACE (Extended Data Figure 1D)	Lupalb_Lalb_Chr04g0246951	4114	4142	+	30.7041	5.84e-11	4.24e-06	GATACGATCGCCATGTGGCAGAAGGAGAG	5000	886	858
PACE (Extended Data Figure 1D)	Drydru_Drydr380S11191	3440	3468	+	30.6531	6.01e-11	4.24e-06	TGTCCATCTGACATGTGTCGTACGGACAT	5000	1560	1532
PACE (Extended Data Figure 1D)	Mimpudillu_Mimpu1984S19289	3848	3876	+	30.3061	7.33e-11	4.98e-06	TGTAGGATCGCCACGTGGCAGATGATCAG	5000	1152	1124
PACE (Extended Data Figure 1D)	Glysoj_rna-XM_028378628.1	3029	3057	+	28.602	1.84e-10	1.13e-05	TGTAGAATTGCCACGTGGAACATGGAGAG	5000	1971	1943
PACE (Extended Data Figure 1D)	Glysoj_rna-XM_028378629.1	3029	3057	+	28.602	1.84e-10	1.13e-05	TGTAGAATTGCCACGTGGAACATGGAGAG	5000	1971	1943
PACE (Extended Data Figure 1D)	Glymax_Glyma.06G000400.1	3051	3079	+	28.602	1.84e-10	1.13e-05	TGTAGAATTGCCACGTGGAACATGGAGAG	5000	1949	1921
PACE (Extended Data Figure 1D)	Distri_Distr1414S00757	247	275	+	28.0918	2.39e-10	1.42e-05	TCTCCTTCTTACATGTGGCAATCGGACAG	1680	1433	1405
PACE (Extended Data Figure 1D)	Datglo_Datgl1955S23745	3720	3748	+	27.4898	3.24e-10	1.81e-05	TCTGCATCCGACATGTGGCACAACCACAA	5000	1280	1252
PACE (Extended Data Figure 1D)	Chafas_Chafa4076S22354	3827	3855	+	27.3673	3.44e-10	1.81e-05	TGTAAGATTGCCATGTGGCGAATAAAGAG	5000	1173	1145
PACE (Extended Data Figure 1D)	Glymax_Glyma.04G000600.1	2739	2767	+	27.3061	3.55e-10	1.81e-05	TGTAGGATTGCCACGTGGAACATGGAGAG	5000	2261	2233
PACE (Extended Data Figure 1D)	Glysoj_rna-XM_028371380.1	2754	2782	+	27.3061	3.55e-10	1.81e-05	TGTAGGATTGCCACGTGGAACATGGAGAG	5000	2246	2218
PACE (Extended Data Figure 1D)	Mucpru_rna-gnl|WGS_QJKJ|CR513_60778.mrna	2985	3013	+	27.3061	3.55e-10	1.81e-05	tgTAGGATTGCCACGTGGAACATGGAGAG	5000	2015	1987
PACE (Extended Data Figure 1D)	Prudul_Prudul26A029599T1	1770	1798	+	26.8163	4.51e-10	2.07e-05	TCTCCTTCTGACATGTGTCGTAAGGACAG	5000	3230	3202
PACE (Extended Data Figure 1D)	Prudul_Prudul26A028904T1	2638	2666	+	26.8163	4.51e-10	2.07e-05	TCTCCTTCTGACATGTGTCGTAAGGACAG	5000	2362	2334
PACE (Extended Data Figure 1D)	Pruper_Prupe.8G178400.1	3384	3412	+	26.8163	4.51e-10	2.07e-05	TCTCCTTCTGACATGTGTCGTAAGGACAG	5000	1616	1588
PACE (Extended Data Figure 1D)	Prudul_Prudul26A001441T1	3727	3755	+	26.8163	4.51e-10	2.07e-05	TCTCCTTCTGACATGTGTCGTAAGGACAG	5000	1273	1245
PACE (Extended Data Figure 1D)	Lupang_Lup019181.1	4092	4120	+	23.3367	2.24e-09	0.0001	GATATGATCTCCATGTGGCAGACGGAGAG	4998	906	878
PACE (Extended Data Figure 1D)	Vigung_Vigun08g223600.1	4171	4199	+	20.7449	6.73e-09	0.000294	TATGCTGTTGCCACGTGGCGCCGAGAGAG	5000	829	801
PACE (Extended Data Figure 1D)	Lupalb_Lalb_Chr10g0107661	3992	4020	-	20.6837	6.9e-09	0.000294	TCTCCATGCGCCACGTGGCGATCGTATAA	5000	1008	980
PACE (Extended Data Figure 1D)	Vigang_Vang01g00130.1	3583	3611	+	20.4082	7.73e-09	0.000322	TATGGGGTTGCCACGTGGCGAAGAGAGGG	5000	1417	1389
PACE (Extended Data Figure 1D)	Parand_PanWU01x14_111140.1	3286	3314	-	20.0612	8.89e-09	0.00036	TGTACACGTGACACGTGGCGACCGAACAG	5000	1714	1686
PACE (Extended Data Figure 1D)	Glymax_Glyma.04G000600.1	2738	2766	-	19.9694	9.23e-09	0.00036	TCTCCATGTTCCACGTGGCAATCCTACAG	5000	2262	2234
PACE (Extended Data Figure 1D)	Glysoj_rna-XM_028371380.1	2753	2781	-	19.9694	9.23e-09	0.00036	TCTCCATGTTCCACGTGGCAATCCTACAG	5000	2247	2219
PACE (Extended Data Figure 1D)	Vigrad_Vradi06g00060.1	4201	4229	+	19.4694	1.13e-08	0.000431	TATGGGGCTGCCACGTGGCGAAGAGAGGG	5000	799	771
PACE (Extended Data Figure 1D)	Vigung_Vigun09g278500.1	4250	4278	+	19.0918	1.31e-08	0.00049	TGTACGACTGCCAAGTGGAACATGGAGAG	5000	750	722
PACE (Extended Data Figure 1D)	Abrpre_rna-XM_027512834.1	3754	3782	+	18.7041	1.52e-08	0.000558	TCATCTTTTGCCATGTGGCGCGCAGCCAG	5000	1246	1218
PACE (Extended Data Figure 1D)	Spasub_rna-gnl|WGS_QUWT|mrna.E2542_SST04306	1567	1595	+	18.2551	1.81e-08	0.000644	TGTAGGATTGCCACGTGCAACATGGAGAG	5000	3433	3405
PACE (Extended Data Figure 1D)	Ficere_Fer_r1.1chr09_g010780.1	1365	1393	+	18.2347	1.83e-08	0.000644	TCTGAGGCCGCCATGTGTCGCAAGGACAA	5000	3635	3607
PACE (Extended Data Figure 1D)	Prumum_rna-XM_008237757.2	3757	3785	+	17.9286	2.05e-08	0.000711	TCTCCTTCTGACCTGTGTCGTAAGGACAG	5000	1243	1215
PACE (Extended Data Figure 1D)	Glysoj_rna-XM_028378629.1	3028	3056	-	17.5306	2.39e-08	0.000782	TCTCCATGTTCCACGTGGCAATTCTACAG	5000	1972	1944
PACE (Extended Data Figure 1D)	Glysoj_rna-XM_028378628.1	3028	3056	-	17.5306	2.39e-08	0.000782	TCTCCATGTTCCACGTGGCAATTCTACAG	5000	1972	1944
PACE (Extended Data Figure 1D)	Glymax_Glyma.06G000400.1	3050	3078	-	17.5306	2.39e-08	0.000782	TCTCCATGTTCCACGTGGCAATTCTACAG	5000	1950	1922
PACE (Extended Data Figure 1D)	Zizjuj_rna-XM_025077479.1	3538	3566	+	16.7143	3.24e-08	0.00104	CCTACTTCTTACATGTGGCAATCAGGCAG	5000	1462	1434
PACE (Extended Data Figure 1D)	Mucpru_rna-gnl|WGS_QJKJ|CR513_60778.mrna	2984	3012	-	16.2653	3.83e-08	0.00121	TCTCCATGTTCCACGTGGCAATCCTACAA	5000	2016	1988
PACE (Extended Data Figure 1D)	Proalb_rna-XM_028912283.1	3910	3938	-	14.9184	6.24e-08	0.00194	TCTCCATCTGCCACATGGCGATCCTAGAG	5000	1090	1062
PACE (Extended Data Figure 1D)	Datglo_Datgl1955S23745	3719	3747	-	14.2041	8.04e-08	0.00246	TGTGGTTGTGCCACATGTCGGATGCAGAT	5000	1281	1253
PACE (Extended Data Figure 1D)	Casmol_maker-scaffold01748-augustus-gene-0.29-mRNA-1	3654	3682	+	13.2551	1.12e-07	0.00331	GCTCGTGAAGACATGTGGCACACAGATAG	5000	1346	1318
PACE (Extended Data Figure 1D)	Quelob_rna-XM_031086266.1	3779	3807	+	13.2551	1.12e-07	0.00331	GCTCGTGAAGACATGTGGCACACAGATAG	5000	1221	1193
PACE (Extended Data Figure 1D)	Parand_PanWU01x14_111140.1	3287	3315	+	11.2347	2.22e-07	0.00647	TGTTCGGTCGCCACGTGTCACGTGTACAT	5000	1713	1685
PACE (Extended Data Figure 1D)	Mucpru_rna-gnl|WGS_QJKJ|CR513_49725.mrna	3424	3452	-	10.4694	2.86e-07	0.0082	TCTCCGTGCGCCACATGGCAATCCTATAG	5000	1576	1548
PACE (Extended Data Figure 1D)	Ficere_Fer_r1.1chr09_g010780.1	1364	1392	-	10.3265	3e-07	0.00846	TGTCCTTGCGACACATGGCGGCCTCAGAA	5000	3636	3608
PACE (Extended Data Figure 1D)	Cicari_Ca_03225.1	3518	3546	-	9.37755	4.07e-07	0.0113	TCTCCGTTCGCCACATGGCGATTCTACAA	5000	1482	1454
PACE (Extended Data Figure 1D)	Aeseve_Ae07g00100.1	1358	1386	-	9.33673	4.13e-07	0.0113	TATCCTGCTGCCATCTGGCATGTGATGGG	5000	3642	3614
PACE (Extended Data Figure 1D)	Vigung_Vigun09g278500.1	4249	4277	-	9.20408	4.31e-07	0.0116	TCTCCATGTTCCACTTGGCAGTCGTACAA	5000	751	723
PACE (Extended Data Figure 1D)	Pruavi_Pav_sc0000412.1_g610.1.mk	3355	3383	+	8.71429	5.03e-07	0.0134	TCTCCTTCTAACATGCGTCGTACGGACAA	5000	1645	1617
PACE (Extended Data Figure 1D)	Glysoj_rna-XM_028344043.1	3046	3074	+	8.5	5.39e-07	0.0139	TCTCTGGTTGGCATGTGGCGCACAGAGCA	5000	1954	1926
PACE (Extended Data Figure 1D)	Glymax_Glyma.14G001600.1	3047	3075	+	8.5	5.39e-07	0.0139	TCTCTGGTTGGCATGTGGCGCACAGAGCA	5000	1953	1925
PACE (Extended Data Figure 1D)	Spasub_rna-gnl|WGS_QUWT|mrna.E2542_SST04306	1566	1594	-	7.79592	6.71e-07	0.0171	TCTCCATGTTGCACGTGGCAATCCTACAA	5000	3434	3406
PACE (Extended Data Figure 1D)	Distri_Distr1414S00757	246	274	-	7.65306	7.02e-07	0.0176	TGTCCGATTGCCACATGTAAGAAGGAGAA	1680	1434	1406
PACE (Extended Data Figure 1D)	Aeseve_Ae07g00100.1	3659	3687	-	7.59184	7.15e-07	0.0177	TCTCCGTCCGCCACATGGCGATCCTTCAA	5000	1341	1313
PACE (Extended Data Figure 1D)	Lupang_Lup029716.1	4390	4418	-	5.13265	1.51e-06	0.0368	TCTCCATGCGCCACATGGCAATCGTATAC	5000	610	582
PACE (Extended Data Figure 1D)	Mimpudillu_Mimpu1984S19289	3847	3875	-	4.88776	1.62e-06	0.0391	TGATCATCTGCCACGTGGCGATCCTACAA	5000	1153	1125
PACE (Extended Data Figure 1D)	Tripra_Tp57577_TGAC_v2_mRNA19272	2763	2791	-	4.60204	1.76e-06	0.0419	TCTACGCTCGCCACATGGCGATCCTACAA	5000	2237	2209
PACE (Extended Data Figure 1D)	Trisub_gene-TSUD_254660	2429	2457	-	4.30612	1.92e-06	0.0451	TCTCCGCTCGCCACATGGCGATCCTACAA	5000	2571	2543
PACE (Extended Data Figure 1D)	Drydru_Drydr380S11191	3439	3467	-	4.09184	2.04e-06	0.0474	TGTCCGTACGACACATGTCAGATGGACAC	5000	1561	1533
PACE (Extended Data Figure 1D)	Lupang_Lup029716.1	3509	3537	-	3.70408	2.29e-06	0.0524	TGTATTGCTGCCATGTGTCAAGAAAAGGA	5000	1491	1463
PACE (Extended Data Figure 1D)	Vigung_Vigun08g223600.1	4170	4198	-	3.10204	2.72e-06	0.0615	TCTCTCGGCGCCACGTGGCAACAGCATAG	5000	830	802
PACE (Extended Data Figure 1D)	Spasub_rna-gnl|WGS_QUWT|mrna.E2542_SST22003	296	324	-	2.89796	2.88e-06	0.0644	TATAATTCTGACATCTGGCGTGAAATGGG	5000	4704	4676
PACE (Extended Data Figure 1D)	Spasub_rna-gnl|WGS_QUWT|mrna.E2542_SST22003	3177	3205	-	2.40816	3.31e-06	0.0731	TCTCTGTGCGCCACATGGCAATCCTATAG	5000	1823	1795
PACE (Extended Data Figure 1D)	Roschi_RchiOBHm_Chr6g0280731	585	613	-	2	3.71e-06	0.0811	TGTACATTTGGAACGTATCATGCAAGGAG	5000	4415	4387
PACE (Extended Data Figure 1D)	Cajcaj_Ccajan_37712	763	791	-	1.62245	4.13e-06	0.089	TATAATTCTGACATCTGGCATGAAATGGG	5000	4237	4209
PACE (Extended Data Figure 1D)	Poptri_Potri.016G042900.1	2098	2126	+	1.56122	4.2e-06	0.0895	TCTAACACTTACATTTGTCGCTCCCAGAG	5000	2902	2874
PACE (Extended Data Figure 1D)	Prudul_Prudul26A029599T1	1769	1797	-	1.27551	4.54e-06	0.0926	TGTCCTTACGACACATGTCAGAAGGAGAC	5000	3231	3203
PACE (Extended Data Figure 1D)	Prudul_Prudul26A028904T1	2637	2665	-	1.27551	4.54e-06	0.0926	TGTCCTTACGACACATGTCAGAAGGAGAC	5000	2363	2335
PACE (Extended Data Figure 1D)	Pruper_Prupe.8G178400.1	3383	3411	-	1.27551	4.54e-06	0.0926	TGTCCTTACGACACATGTCAGAAGGAGAC	5000	1617	1589
PACE (Extended Data Figure 1D)	Prudul_Prudul26A001441T1	3726	3754	-	1.27551	4.54e-06	0.0926	TGTCCTTACGACACATGTCAGAAGGAGAC	5000	1274	1246
PACE (Extended Data Figure 1D)	Jugreg_Jr16_15640_p1	4557	4585	-	0.285714	5.96e-06	0.12	CATAGAATTAATATGTGTCAGGCCGCCAG	5000	443	415
PACE (Extended Data Figure 1D)	Phavul_Phvul.008G291800.1	4475	4503	-	0.132653	6.22e-06	0.122	TCGCTCTGCGCCACGTGGCAATTCCATAG	5000	525	497
PACE (Extended Data Figure 1D)	Proalb_rna-XM_028912283.1	2550	2578	-	0.122449	6.23e-06	0.122	GTTGCCAGCGCCATCTGTCATGAAATGAA	5000	2450	2422
PACE (Extended Data Figure 1D)	Chafas_Chafa2145S18426	4476	4504	-	0.122449	6.23e-06	0.122	TATCTACGCGCCACGTGGAGCTTCCACAA	5000	524	496
PACE (Extended Data Figure 1D)	Rhowil_LG13_ordered_scaffold_1_285009_288378_C3L33_20671-RA_-1_CDS_1999675888_4166	3502	3530	-	0.0816327	6.3e-06	0.122	TCTGGTTGTGCCACTTGTGTGTGTGAGAG	4998	1496	1468
PACE (Extended Data Figure 1D)	Nicben_Niben101Scf04294g05003.1	950	978	+	-0.142857	6.7e-06	0.128	TGTGCATCCGACATTTGTCTTGATACAAA	5000	4050	4022
PACE (Extended Data Figure 1D)	Carfan_rna-gnl|WGS_VIBQ|Cfa005352.t1	3552	3580	-	-0.285714	6.96e-06	0.132	CATAAAAGATACATGTGCCGTACAGAGAG	5000	1448	1420
PACE (Extended Data Figure 1D)	Vigrad_Vradi06g00060.1	562	590	+	-0.72449	7.83e-06	0.147	TGTTGTGGATACACGTGTCGGTAAAGGAG	5000	4438	4410
PACE (Extended Data Figure 1D)	Querob_Qrob_P0251860.2	609	637	+	-0.785714	7.96e-06	0.147	AGTCGATCCTACACGTGGACGAAGGATAA	5000	4391	4363
PACE (Extended Data Figure 1D)	Glysoj_rna-XM_028344043.1	2511	2539	-	-0.928571	8.27e-06	0.149	TATAATTCTGACATCTGTCGTGAAATGGG	5000	2489	2461
PACE (Extended Data Figure 1D)	Glymax_Glyma.14G001600.1	2513	2541	-	-0.928571	8.27e-06	0.149	TATAATTCTGACATCTGTCGTGAAATGGG	5000	2487	2459
PACE (Extended Data Figure 1D)	Poptri_Potri.004G205500.3	2039	2067	+	-0.94898	8.31e-06	0.149	TATCGTGACCCCATGTGGCGAATATATAT	5000	2961	2933
PACE (Extended Data Figure 1D)	Pruavi_Pav_sc0000412.1_g600.1.mk	2988	3016	+	-1.20408	8.9e-06	0.158	TATTGGGCCTCCATGAAGCGTGCTCCGAG	5000	2012	1984
PACE (Extended Data Figure 1D)	Lupalb_Lalb_Chr04g0246951	4113	4141	-	-1.34694	9.24e-06	0.163	TCTCCTTCTGCCACATGGCGATCGTATCA	5000	887	859
PACE (Extended Data Figure 1D)	Vigang_Vang01g00130.1	3582	3610	-	-1.46939	9.54e-06	0.167	CCTCTCTTCGCCACGTGGCAACCCCATAG	5000	1418	1390
PACE (Extended Data Figure 1D)	Vigrad_Vradi06g00060.1	4200	4228	-	-1.77551	1.03e-05	0.179	CCTCTCTTCGCCACGTGGCAGCCCCATAG	5000	800	772
PACE (Extended Data Figure 1D)	Glymax_Glyma.02G311000.1	3520	3548	-	-1.92857	1.08e-05	0.183	TATATTTCTGACATCTGTCATGAAACGGG	5000	1480	1452
PACE (Extended Data Figure 1D)	Glysoj_rna-XM_028367189.1	3520	3548	-	-1.92857	1.08e-05	0.183	TATATTTCTGACATCTGTCATGAAACGGG	5000	1480	1452
PACE (Extended Data Figure 1D)	Popalb_rna-XM_035042679.1	2324	2352	+	-2.14286	1.14e-05	0.192	TCTAACACTTACATTTGTCGCTCCCAGAA	5000	2676	2648
PACE (Extended Data Figure 1D)	LotjapGifu_LotjaGi1g1v0001500.1	527	555	-	-2.58163	1.28e-05	0.213	TATATAACTTACATCTGGCTTACAAGTTT	5000	4473	4445
PACE (Extended Data Figure 1D)	Brarap_BraA07g003930.3C	4654	4682	+	-2.64286	1.3e-05	0.214	GGGAGAGTTTCCATGTGCATAGGGGAGAA	5000	346	318
PACE (Extended Data Figure 1D)	Mucpru_rna-gnl|WGS_QJKJ|CR513_49725.mrna	846	874	-	-3.13265	1.47e-05	0.239	TATAGTTCTGACATTTGTCATGAAATGGA	5000	4154	4126
PACE (Extended Data Figure 1D)	Lupalb_Lalb_Chr10g0107661	2558	2586	-	-3.13265	1.47e-05	0.239	TGTATTGCTGCCATCTGTCAAGAAATGGA	5000	2442	2414
PACE (Extended Data Figure 1D)	Braolecap_Bol023857	4643	4671	+	-3.31633	1.54e-05	0.248	TGGAGAGTTTCCATGTGCATAGGGGATAT	5000	357	329
PACE (Extended Data Figure 1D)	Aradur_aradu.V14167.gnm1.ann1.Aradu.46M2Y.1	504	532	+	-3.45918	1.6e-05	0.253	TGTAGATTTTACATTTGGACCAAAATTAT	5000	4496	4468
PACE (Extended Data Figure 1D)	Arahyp_arahy.Tifrunner.gnm1.ann1.V4BGUX.2	933	961	+	-3.45918	1.6e-05	0.253	TGTAGATTTTACATTTGGACCAAAATTAT	5000	4067	4039
PACE (Extended Data Figure 1D)	Brarap_BraA03g059360.3C	2910	2938	+	-3.76531	1.73e-05	0.271	TCTAAATTTTGCACGTCTCGTATAGTCAT	5000	2090	2062
PACE (Extended Data Figure 1D)	Pruyed_rna-gnl|WGS_PJQY|mrna.Pyn_08607	3197	3225	+	-3.88776	1.78e-05	0.277	TCTCCTTCTAACATGCGTCGGGACAACGG	5000	1803	1775
PACE (Extended Data Figure 1D)	Alnglu_Alngl424567S27630	1957	1985	-	-3.97959	1.83e-05	0.279	GGTAGTTTGGCCATTTGGGGGTGGCCGAA	5000	3043	3015
PACE (Extended Data Figure 1D)	Chafas_Chafa4076S22354	3826	3854	-	-3.97959	1.83e-05	0.279	TCTTTATTCGCCACATGGCAATCTTACAA	5000	1174	1146
PACE (Extended Data Figure 1D)	Glysoj_rna-XM_028344043.1	3045	3073	-	-4.15306	1.91e-05	0.287	GCTCTGTGCGCCACATGCCAACCAGAGAT	5000	1955	1927
PACE (Extended Data Figure 1D)	Glymax_Glyma.14G001600.1	3046	3074	-	-4.15306	1.91e-05	0.287	GCTCTGTGCGCCACATGCCAACCAGAGAT	5000	1954	1926
PACE (Extended Data Figure 1D)	Helann_HanXRQChr12g0374441	751	779	+	-4.27551	1.97e-05	0.293	TGACGTGGTTCAACGTGTCATGTAAGCAT	5000	4249	4221
PACE (Extended Data Figure 1D)	Poptri_Potri.009G166400.1	285	313	+	-4.56122	2.11e-05	0.313	GCTGCAGGTGCCAGGTGGGGCTACAAAAA	5000	4715	4687
PACE (Extended Data Figure 1D)	LotjapGifu_LotjaGi1g1v0001500.1	4035	4063	-	-4.63265	2.15e-05	0.316	TCTCTGCGTGCCACATGGCAATCGTACAA	5000	965	937
PACE (Extended Data Figure 1D)	Popeup_rna-XM_011034868.1	2279	2307	+	-4.70408	2.19e-05	0.319	TCTAACACTTACATCTGTCGCTCCCAAAT	5000	2721	2693
PACE (Extended Data Figure 1D)	Vigrad_Vradi05g15890.1	3420	3448	+	-4.89796	2.3e-05	0.332	TCTACGACTGCCAAGTGGAAGAACATCCA	5000	1580	1552
PACE (Extended Data Figure 1D)	Carfan_rna-gnl|WGS_VIBQ|Cfa005352.t1	1672	1700	-	-5.63265	2.76e-05	0.388	GGTAGGTTTCCGATGTGTTTGTTGGAGAA	5000	3328	3300
PACE (Extended Data Figure 1D)	Poptri_Potri.009G087500.2	346	374	-	-5.68367	2.79e-05	0.388	TATCCATTCGCCATGAGTGGTTTTAAAAA	5000	4654	4626
PACE (Extended Data Figure 1D)	Popeup_rna-XM_011003752.1	361	389	-	-5.68367	2.79e-05	0.388	TATCCATTCGCCATGAGTGGTTTTAAAAA	5000	4639	4611
PACE (Extended Data Figure 1D)	Popalb_rna-XM_035071918.1	366	394	-	-5.68367	2.79e-05	0.388	TATCCATTCGCCATGAGTGGTTTTAAAAA	5000	4634	4606
PACE (Extended Data Figure 1D)	Popalb_rna-XM_035071919.1	366	394	-	-5.68367	2.79e-05	0.388	TATCCATTCGCCATGAGTGGTTTTAAAAA	5000	4634	4606
PACE (Extended Data Figure 1D)	Vigang_Vang01g00130.1	775	803	+	-5.7551	2.84e-05	0.392	TATGTAGGATACACGTGTCGGTAAAGGAA	5000	4225	4197
PACE (Extended Data Figure 1D)	Medtru_MtrunA17Chr5g0448621	1952	1980	-	-6.19388	3.16e-05	0.433	TCTCTGCTCGCCACATGGCGATTCTACAA	5000	3048	3020
PACE (Extended Data Figure 1D)	Cajcaj_Ccajan_37712	3584	3612	-	-6.52041	3.42e-05	0.465	TCTCTGTGCGCCACATGGCAATCCTATAC	5000	1416	1388
PACE (Extended Data Figure 1D)	Fraexc_FRAEX38873_v2_000093460.1	2886	2914	+	-6.60204	3.49e-05	0.469	CCTAGGATAGACTTTTGGGGCACAGCGAG	5000	2114	2086
PACE (Extended Data Figure 1D)	Humlup_HL.SW.v1.0.G010120.1	1160	1188	-	-6.61224	3.5e-05	0.469	TGTAAAAATGAGACGTGTAGAGGCAAGAG	4273	3113	3085
PACE (Extended Data Figure 1D)	Popalb_rna-XM_035067123.1	3937	3965	+	-6.69388	3.57e-05	0.471	TGTGGCGGCTCGATGAAGCGAAGGGACAT	5000	1063	1035
PACE (Extended Data Figure 1D)	Popalb_rna-XM_035067122.1	3937	3965	+	-6.69388	3.57e-05	0.471	TGTGGCGGCTCGATGAAGCGAAGGGACAT	5000	1063	1035
PACE (Extended Data Figure 1D)	Popalb_rna-XM_035076538.1	4944	4972	-	-6.88776	3.74e-05	0.49	TGGGCCTCCACCATGCGGCAATCCAAGAT	5000	56	28
PACE (Extended Data Figure 1D)	Vigang_Vang05g00050.1	3750	3778	+	-7.15306	3.99e-05	0.519	TATACGACTGCCAAGTGGAAGAACATCCT	5000	1250	1222
PACE (Extended Data Figure 1D)	Capgra_Cagra.0805s0015.1	2374	2402	-	-7.33673	4.17e-05	0.538	TGTCGTTCTGACTTCTGATTAACAATGAT	5000	2626	2598
PACE (Extended Data Figure 1D)	Prumum_rna-XM_008237757.2	3756	3784	-	-7.61224	4.45e-05	0.571	TGTCCTTACGACACAGGTCAGAAGGAGAC	5000	1244	1216
PACE (Extended Data Figure 1D)	Betvul_EL10Ac9g21243.1	2505	2533	-	-7.93878	4.81e-05	0.613	GAGAAGAGTGTCACGTGGCACACAAACTT	5000	2495	2467
PACE (Extended Data Figure 1D)	Popalb_rna-XM_035037000.1	1178	1206	+	-8.17347	5.08e-05	0.643	aatgcTTTTGTCATGTGGCTGGTGCAGCC	5000	3822	3794
PACE (Extended Data Figure 1D)	Pruavi_Pav_sc0000412.1_g600.1.mk	4783	4811	-	-8.52041	5.52e-05	0.685	GCTGCAAGCTCTCTTTAGCACTCCAACAG	5000	217	189
PACE (Extended Data Figure 1D)	Pruyed_rna-gnl|WGS_PJQY|mrna.Pyn_08606	4784	4812	-	-8.52041	5.52e-05	0.685	GCTGCAAGCTCTCTTTAGCACTCCAACAG	5000	216	188
PACE (Extended Data Figure 1D)	Popalb_rna-XM_035076538.1	4945	4973	+	-8.53061	5.53e-05	0.685	TCTTGGATTGCCGCATGGTGGAGGCCCAA	5000	55	27
PACE (Extended Data Figure 1D)	Mornot_rna-XM_010113404.2	4337	4365	+	-8.59184	5.61e-05	0.691	TCTAGAGTTCACATCTGGGATTTTGCTTG	5000	663	635
PACE (Extended Data Figure 1D)	Lupang_Lup019181.1	4091	4119	-	-8.70408	5.76e-05	0.704	TCTCCGTCTGCCACATGGAGATCATATCA	4998	907	879
PACE (Extended Data Figure 1D)	Querob_Qrob_P0251860.2	608	636	-	-8.96939	6.13e-05	0.743	TATCCTTCGTCCACGTGTAGGATCGACTT	5000	4392	4364
PACE (Extended Data Figure 1D)	Fraexc_FRAEX38873_v2_000093460.1	4907	4935	+	-8.9898	6.16e-05	0.743	TGTGGCGGCAACATTCGGCGGTGGAGGAG	5000	93	65
PACE (Extended Data Figure 1D)	Gosrai_Gorai.002G206700.1	4830	4858	-	-9.07143	6.27e-05	0.752	TCCAGAATCCCAATCTGTCCGAGGCGCAG	5000	170	142
PACE (Extended Data Figure 1D)	Petaxi_Peaxi162Scf00362g00156.1	4907	4935	+	-9.22449	6.5e-05	0.774	GCTGCTTTTGTGTTCTGGCTCGTGACCAT	5000	93	65
PACE (Extended Data Figure 1D)	Pruyed_rna-gnl|WGS_PJQY|mrna.Pyn_08606	2992	3020	+	-9.26531	6.56e-05	0.777	TATTGGGCCTCCATGAAGCGTGCTCCAAG	5000	2008	1980
PACE (Extended Data Figure 1D)	Poptri_Potri.009G166932.1	4704	4732	-	-9.31633	6.64e-05	0.781	TAAAGGTAATCTATGTGTCTTGCAAACAG	5000	296	268
PACE (Extended Data Figure 1D)	Aratha_AT4G38340.1	172	200	-	-9.45918	6.86e-05	0.799	GCTCGGAGTGACATGAGAGGAGGTGGCAC	5000	4828	4800
PACE (Extended Data Figure 1D)	Pruyed_rna-gnl|WGS_PJQY|mrna.Pyn_08606	3013	3041	+	-9.46939	6.88e-05	0.799	GCTCCAAGCATCACCTGTGTCGAGGTCAA	5000	1987	1959
PACE (Extended Data Figure 1D)	Abrpre_rna-XM_027512834.1	3753	3781	-	-9.52041	6.96e-05	0.803	TGGCTGCGCGCCACATGGCAAAAGATGAA	5000	1247	1219
PACE (Extended Data Figure 1D)	Drydru_Drydr380S11191	2796	2824	-	-9.62245	7.13e-05	0.811	TTTGGATGAGACACTTGGCATACTATTGG	5000	2204	2176
PACE (Extended Data Figure 1D)	Carfan_rna-gnl|WGS_VIBQ|Cfa005352.t1	1157	1185	-	-9.64286	7.16e-05	0.811	GGTTTGGGCTACATGTTGCTCAAGGGAAG	5000	3843	3815
PACE (Extended Data Figure 1D)	Helann_HanXRQChr10g0298361	3375	3403	+	-9.65306	7.18e-05	0.811	GGCGGAGGTTACTTGTGGCTCGGGGTTTT	5000	1625	1597
PACE (Extended Data Figure 1D)	Poptri_Potri.004G205500.3	2038	2066	-	-9.67347	7.21e-05	0.811	TATATATTCGCCACATGGGGTCACGATAT	5000	2962	2934
PACE (Extended Data Figure 1D)	Linusi_Lus_GLEAN_10026972	1845	1873	+	-9.73469	7.31e-05	0.817	GATTAATCTTGCATGTGTCTAACCCATAA	5000	3155	3127
PACE (Extended Data Figure 1D)	Boestr_Bostr.25542s0020.1	706	734	-	-9.76531	7.37e-05	0.817	CGTTGTTCCGCCATGGGGCTCGGGAATTT	5000	4294	4266
PACE (Extended Data Figure 1D)	Lupalb_Lalb_Chr04g0246951	3473	3501	-	-9.79592	7.42e-05	0.817	TATATTGCTGCCATCTGTCATGAAATTGT	5000	1527	1499
PACE (Extended Data Figure 1D)	Cajcaj_Ccajan_33924	883	911	+	-9.81633	7.45e-05	0.817	TGTACATGCTATATGGAGTAAATGGTGAT	5000	4117	4089
PACE (Extended Data Figure 1D)	Popeup_rna-XM_011042490.1	1863	1891	+	-9.83673	7.49e-05	0.817	TAACGTGACCCCATGTGGCGAATATATAT	5000	3137	3109
PACE (Extended Data Figure 1D)	Rharub_rna-gnl|WGS_VOIH|mrna.FNV43_RR21950	2663	2691	-	-9.94898	7.68e-05	0.834	GGAAGTAAATACACCTGGCAAAATAACAA	5000	2337	2309
PACE (Extended Data Figure 1D)	Poptri_Potri.001G293300.1	2730	2758	+	-9.97959	7.74e-05	0.835	GGTCCAGTTTCTCTCTCTCTAGGAGCGAG	5000	2270	2242
PACE (Extended Data Figure 1D)	Poptri_Potri.004G205500.3	4136	4164	-	-10.0408	7.85e-05	0.841	AGTAGTAGCACCATGAGTGGAAGAAAGAA	5000	864	836
PACE (Extended Data Figure 1D)	Proalb_rna-XM_028912283.1	3917	3945	-	-10.1939	8.12e-05	0.863	GGCTCGCTCTCCATCTGCCACATGGCGAT	5000	1083	1055
PACE (Extended Data Figure 1D)	Nicben_Niben101Scf02000g00005.1	2753	2781	-	-10.2041	8.14e-05	0.863	GGCCCCATCTTCACATGTCTTGTGCAGAG	5000	2247	2219
PACE (Extended Data Figure 1D)	Prumum_rna-XM_008237757.2	2823	2851	+	-10.2347	8.2e-05	0.864	TGTAAGTTCAACATTTGGCATGTGCGTCA	5000	2177	2149
PACE (Extended Data Figure 1D)	Brarap_BraA06g044900.3C	2708	2736	-	-10.2857	8.3e-05	0.869	GGTGGTTGTTTCCGGTGGCGTAAAGGCGG	5000	2292	2264
PACE (Extended Data Figure 1D)	Alnglu_Alngl424567S27630	734	762	-	-10.3163	8.35e-05	0.871	TTTGGATTTGTAATGTAGCTCAATCTTAG	5000	4266	4238
PACE (Extended Data Figure 1D)	Popalb_rna-XM_035042679.1	2063	2091	+	-10.3469	8.41e-05	0.872	TGATGATTTGACATGTTGGAAATAACTAA	5000	2937	2909
PACE (Extended Data Figure 1D)	Popeup_rna-XM_011032035.1	3836	3864	+	-10.3776	8.47e-05	0.873	TATGGAATCTCAAAGTCGTGAATCATGAG	5000	1164	1136
PACE (Extended Data Figure 1D)	Eutsal_Thhalv10022536m	4550	4578	+	-10.4184	8.55e-05	0.876	GGATGAGTTTCCATGTGCATAGGGGAGAA	5000	450	422
PACE (Extended Data Figure 1D)	Cajcaj_Ccajan_33924	717	745	-	-10.4796	8.67e-05	0.883	TATCCCTTCGACAACTGTCAAAGAAAATG	5000	4283	4255
PACE (Extended Data Figure 1D)	Thecac_Thecc1EG006453t1	2187	2215	+	-10.5204	8.75e-05	0.884	TCAGGATTCCACATCTGAATCATAAACAT	5000	2813	2785
PACE (Extended Data Figure 1D)	Zizjuj_rna-XM_025077479.1	3202	3230	+	-10.5306	8.77e-05	0.884	TATGCATGTGATATCTGGCTTGTATGTTT	5000	1798	1770
PACE (Extended Data Figure 1D)	Sollyc_Solyc01g112190.2.1	1251	1279	-	-10.6122	8.94e-05	0.895	TCTTTAATTTCCAAGTGTCATACATTTAA	5000	3749	3721
PACE (Extended Data Figure 1D)	Daucar_DCAR_006285	2834	2862	-	-10.6327	8.98e-05	0.895	TGCAGAGCTCACACGTGTCGCTGATGGGG	5000	2166	2138
PACE (Extended Data Figure 1D)	Pruavi_Pav_sc0000412.1_g600.1.mk	3009	3037	+	-10.7653	9.25e-05	0.917	GCTCCGAGCATCACCTGTGTCGAGGTCAA	5000	1991	1963
PACE (Extended Data Figure 1D)	Poptri_Potri.001G293300.1	3881	3909	+	-10.9592	9.66e-05	0.948	TCTGGAATCTCAAAGTCGTGAATCATTAG	5000	1119	1091
PACE (Extended Data Figure 1D)	Arahyp_arahy.Tifrunner.gnm1.ann1.I65W25.2	4568	4596	+	-11.0306	9.82e-05	0.948	TATATAGTTGCCACGCCGAAGGAGACGAG	5000	432	404
PACE (Extended Data Figure 1D)	Araipa_araip.K30076.gnm1.ann1.Araip.38X68.1	4568	4596	+	-11.0306	9.82e-05	0.948	TATATAGTTGCCACGCCGAAGGAGACGAG	5000	432	404
PACE (Extended Data Figure 1D)	Arahyp_arahy.Tifrunner.gnm1.ann1.V4BGUX.2	4586	4614	+	-11.0306	9.82e-05	0.948	TATATAGTTGCCACGCCGAAGGAGACGAG	5000	414	386
PACE (Extended Data Figure 1D)	Aradur_aradu.V14167.gnm1.ann1.Aradu.46M2Y.1	4586	4614	+	-11.0306	9.82e-05	0.948	TATATAGTTGCCACGCCGAAGGAGACGAG	5000	414	386

## Sheet: NLP4-5_motif_Ext Data Fig. 1A
motif_id	sequence_name	start	stop	strand	score	p-value	q-value	matched_sequence 5' - 3'	upstream_region_length	start_from_atg	end_from_atg
Motif Extended Data Figure 1A	Maldom_MD16G1285500	2643	2669	+	16.6837	2.25e-07	0.202	CGACACGTGTCGCGCTGTGATGGCCTC	5000	2357	2331
Motif Extended Data Figure 1A	Malbac_rna-gnl|WGS_VIEB|MABA006775	2638	2664	+	16.6224	2.31e-07	0.202	cgacatgtgtcgcgctgtgattggcct	5000	2362	2336
Motif Extended Data Figure 1A	Carfan_rna-gnl|WGS_VIBQ|Cfa014095.t1	2744	2770	+	14.9082	4.7e-07	0.274	TGCCATGTGGAACTTAGGTAAAAAAAA	5000	2256	2230
Motif Extended Data Figure 1A	Malbac_rna-gnl|WGS_VIEB|MABA006775	2604	2630	+	11.4898	1.74e-06	0.762	tgacacgtgtcgcgctatgattggctt	5000	2396	2370
Motif Extended Data Figure 1A	Maldom_MD16G1285500	2609	2635	+	8.65306	4.74e-06	1	TGACACGTGTCGCTCTATGATTGGCTT	5000	2391	2365
Motif Extended Data Figure 1A	Begfuc_Begfu745S40752	3220	3246	+	7.7449	6.42e-06	1	TGGCAAGTGTCAAGCACACACAAGCAA	5000	1780	1754
Motif Extended Data Figure 1A	Begfuc_Begfu1417S19338	2663	2689	+	7.35714	7.3e-06	1	TGGCCTGTGTCAAGCACACACAAGCAA	5000	2337	2311
Motif Extended Data Figure 1A	Aratha_AT1G76350.1	2044	2070	+	6.85714	8.59e-06	1	AGCCATGTGTCTGTCACGCACGAGATC	5000	2956	2930
Motif Extended Data Figure 1A	Nicben_Niben101Scf12935g00038.1	4157	4183	-	5.86735	1.18e-05	1	CTACATGTGGTTGTCTGACAAGCAGCA	5000	843	817
Motif Extended Data Figure 1A	Cucmos_CmoCh09G000550.1	3779	3805	+	5.84694	1.19e-05	1	CGCCACGTGGTGAAAGATAAGTGGACC	5000	1221	1195
Motif Extended Data Figure 1A	Helann_HanXRQChr12g0366471	4901	4927	-	5.17347	1.47e-05	1	TGAAATGTGTCAAAATGGGAGAAACAT	5000	99	73
Motif Extended Data Figure 1A	Jugreg_Jr08_09630_p1	1215	1241	+	4.72449	1.68e-05	1	TGACATGTGGGTTGTTGAGAGAGTTCA	5000	3785	3759
Motif Extended Data Figure 1A	Jugreg_Jr08_09640_p1	1215	1241	+	4.72449	1.68e-05	1	TGACATGTGGGTTGTTGAGAGAGTTCA	5000	3785	3759
Motif Extended Data Figure 1A	Citcle_Ciclev10000188m	2713	2739	-	4.63265	1.73e-05	1	TGACATGTATCACATAATTAAATGATA	5000	2287	2261
Motif Extended Data Figure 1A	Citsin_orange1.1g002317m	2714	2740	-	4.63265	1.73e-05	1	TGACATGTATCACATAATTAAATGATA	5000	2286	2260
Motif Extended Data Figure 1A	Boestr_Bostr.20129s0072.1	1489	1515	-	4.5	1.8e-05	1	TGACACATGGCTCTCGTGCATTTGGTA	5000	3511	3485
Motif Extended Data Figure 1A	Datglo_Datgl151S21250	319	345	-	4.33673	1.9e-05	1	CGTCACGTGTCAATCACTGATTGGGTA	5000	4681	4655
Motif Extended Data Figure 1A	Malbac_rna-gnl|WGS_VIEB|MABA006775	1518	1544	-	4.14286	2.01e-05	1	CTGCATGGGGCGAGACCCCACCTGACC	5000	3482	3456
Motif Extended Data Figure 1A	Thecac_Thecc1EG034391t1	4597	4623	+	3.91837	2.15e-05	1	CTTCAAGTGGCACACACTCAAGAAAGC	5000	403	377
Motif Extended Data Figure 1A	Mornot_rna-XM_024164304.1	1086	1112	+	3.70408	2.3e-05	1	TTGCATGTCGCATAAAATGAGAGATTG	5000	3914	3888
Motif Extended Data Figure 1A	Arahyp_arahy.Tifrunner.gnm1.ann1.8R729R.1	1859	1885	-	2.80612	3e-05	1	TTCCGTGTGGAACGAGGCCAATGGCAA	5000	3141	3115
Motif Extended Data Figure 1A	Linusi_Lus_GLEAN_10013969	2178	2204	+	2.7449	3.05e-05	1	TGGCATATATCTATCAAACAGTTGACA	5000	2822	2796
Motif Extended Data Figure 1A	Drydru_Drydr83S05805	26	52	+	2.59184	3.19e-05	1	TGGCTCGTGACGATCCGGCAGAGGATC	5000	4974	4948
Motif Extended Data Figure 1A	Maldom_MD16G1285500	2628	2654	-	2.54082	3.24e-05	1	CGACACGTGTCGACATCAGAAGCCAAT	5000	2372	2346
Motif Extended Data Figure 1A	Gosrai_Gorai.002G115800.1	792	818	-	2.14286	3.64e-05	1	TTCCATGCGGCGAGTGTACAATCACAC	5000	4208	4182
Motif Extended Data Figure 1A	Glysoj_rna-XM_028371580.1	4430	4456	-	2.07143	3.72e-05	1	TGCTATGTGGGGAAACAGCAGAACCCA	5000	570	544
Motif Extended Data Figure 1A	Glymax_Glyma.04G017400.1	4430	4456	-	2.07143	3.72e-05	1	TGCTATGTGGGGAAACAGCAGAACCCA	5000	570	544
Motif Extended Data Figure 1A	Chequi_AUR62040813-RA	3472	3498	+	1.84694	3.96e-05	1	TTCCATGTGATTCATACACACAACACA	5000	1528	1502
Motif Extended Data Figure 1A	Begfuc_Begfu1351S18529	573	599	+	1.81633	4e-05	1	TGGCATGTGCAATATGATGAGACATAA	5000	4427	4401
Motif Extended Data Figure 1A	Daucar_DCAR_022972	31	57	+	1.58163	4.28e-05	1	CGACACGTTTCGAAACGATATGGGTTT	5000	4969	4943
Motif Extended Data Figure 1A	Pruyed_rna-gnl|WGS_PJQY|mrna.Pyn_02418	445	471	-	1.57143	4.29e-05	1	TGCCAAGTGTTGGACACGCACAGGGTT	5000	4555	4529
Motif Extended Data Figure 1A	Sollyc_Solyc04g082480.2.1	3705	3731	+	1.37755	4.54e-05	1	TGGAAAGTGGCAAACACACAATTCTCT	5000	1295	1269
Motif Extended Data Figure 1A	Begfuc_Begfu1417S19338	208	234	-	1.34694	4.57e-05	1	TGGCACCTCTAGCATGGACAACACGTT	5000	4792	4766
Motif Extended Data Figure 1A	Carpap_evm.model.supercontig_26.186.1	3923	3949	-	1.34694	4.57e-05	1	TTCGATGTGGGAGAGAGAGAGAGATGT	5000	1077	1051
Motif Extended Data Figure 1A	Thecac_Thecc1EG034391t1	2353	2379	+	1.14286	4.85e-05	1	TCCCATCTCGCGCTCGGAGCGTTGCTT	5000	2647	2621
Motif Extended Data Figure 1A	Jugreg_Jr11_18660_p1	337	363	-	1.13265	4.86e-05	1	TGACACGTGGATCAGATAAAGCACCTA	5000	4663	4637
Motif Extended Data Figure 1A	Jugreg_Jr11_18650_p1	337	363	-	1.13265	4.86e-05	1	TGACACGTGGATCAGATAAAGCACCTA	5000	4663	4637
Motif Extended Data Figure 1A	Maldom_MD06G1009300	3495	3521	-	1.13265	4.86e-05	1	TGAAATGAGGCATAGAGATAAAAATCA	5000	1505	1479
Motif Extended Data Figure 1A	Maldom_MD16G1285500	2594	2620	-	1.12245	4.88e-05	1	CGACACGTGTCAACATCAGAAGCCAAT	5000	2406	2380
Motif Extended Data Figure 1A	Casgla_Casgl109S07006	606	632	+	0.897959	5.19e-05	1	TTCCAGGTGGAAAACTGAGAAGGTGGA	5000	4394	4368
Motif Extended Data Figure 1A	Maldom_MD16G1285500	2560	2586	-	0.867347	5.24e-05	1	CAACACGTGTCAATGTCAGAATAAAAC	5000	2440	2414
Motif Extended Data Figure 1A	Brarap_BraA06g016120.3C	2658	2684	-	0.806122	5.33e-05	1	CTACATATGTCTTACAAGAAGAAAGGT	5000	2342	2316
Motif Extended Data Figure 1A	Petaxi_Peaxi162Scf00711g00212.1	1911	1937	+	0.744898	5.42e-05	1	CTACACGTGGCAAACATCCGCATAGAA	5000	3089	3063
Motif Extended Data Figure 1A	Helann_HanXRQChr12g0366471	1906	1932	-	0.683673	5.52e-05	1	CGTCATGTGGCAGTCAACGTGACATTA	5000	3094	3068
Motif Extended Data Figure 1A	Popeup_rna-XM_011036568.1	4187	4213	-	0.663265	5.55e-05	1	CTCCACCTGAAAATTACACAGCCCATC	5000	813	787
Motif Extended Data Figure 1A	Casgla_Casgl109S07006	191	217	+	0.622449	5.61e-05	1	TGCAATGTGGCTCAATGGAAGTAGTGC	5000	4809	4783
Motif Extended Data Figure 1A	Carfan_rna-gnl|WGS_VIBQ|Cfa014095.t1	2729	2755	-	0.622449	5.61e-05	1	TTCCACATGGCATTCTAAAAAAAAAAT	5000	2271	2245
Motif Extended Data Figure 1A	Tripra_Tp57577_TGAC_v2_mRNA39375	824	850	-	0.581633	5.68e-05	1	AACCACGTGTCATGCAGCTAGAGGGAG	5000	4176	4150
Motif Extended Data Figure 1A	Nicben_Niben101Scf02046g00002.1	2917	2943	-	0.428571	5.93e-05	1	TTACATCTGGAGGGTCGGCAACTTCCT	5000	2083	2057
Motif Extended Data Figure 1A	Pruavi_Pav_sc0001461.1_g640.1.mk	1597	1623	-	0.336735	6.08e-05	1	TGACATATGACACACTAGAAAAGAAAC	5000	3403	3377
Motif Extended Data Figure 1A	Cucargarg_Carg21372-RA	3682	3708	+	0.204082	6.31e-05	1	TTCAACGTGGATCTCCAACACCAAATG	5000	1318	1292
Motif Extended Data Figure 1A	Cucmax_CmaCh01G020140.1	3696	3722	+	0.204082	6.31e-05	1	TTCAACGTGGATCTCCAACACCAAATG	5000	1304	1278
Motif Extended Data Figure 1A	Gosrai_Gorai.009G187500.1	606	632	-	0.193878	6.32e-05	1	TACAATATGGCACAAGAACAAAAGGAT	5000	4394	4368
Motif Extended Data Figure 1A	Vigung_Vigun09g260200.1	79	105	+	0	6.67e-05	1	CGTCATGTTTCCAGCACAGAGAAAGTG	5000	4921	4895
Motif Extended Data Figure 1A	Maldom_MD16G1285500	2575	2601	+	-0.0102041	6.69e-05	1	TGACACGTGTTGTGTTGTGATTGGCTT	5000	2425	2399
Motif Extended Data Figure 1A	Manesc_Manes.18G004300.1	2575	2601	+	-0.0408163	6.75e-05	1	TGACCTCTGGCTCATTATTAAGAAAGC	5000	2425	2399
Motif Extended Data Figure 1A	Manesc_Manes.18G004300.1	1300	1326	-	-0.0714286	6.81e-05	1	TTTCATGTGACACACAAGCACGCAAGA	5000	3700	3674
Motif Extended Data Figure 1A	Rharub_rna-gnl|WGS_VOIH|mrna.FNV43_RR12079	3257	3283	-	-0.173469	7e-05	1	TGGCAAATGGCATTCCAAGCTGTAAAC	5000	1743	1717
Motif Extended Data Figure 1A	Gosrai_Gorai.002G115800.1	195	221	-	-0.204082	7.06e-05	1	TAACATATCGCTTGTACAGATGAAACC	5000	4805	4779
Motif Extended Data Figure 1A	Cucpep_Cp4.1LG02g08270.1	3681	3707	+	-0.204082	7.06e-05	1	TTCAACGTGGATCTCCAACACCAAAAG	5000	1319	1293
Motif Extended Data Figure 1A	Braolecap_Bol026976	1698	1724	-	-0.22449	7.1e-05	1	AGACATGTGGCTTTAAAATATAAATAT	5000	3302	3276
Motif Extended Data Figure 1A	Tripra_Tp57577_TGAC_v2_mRNA39375	839	865	+	-0.234694	7.12e-05	1	TGACACGTGGTTTAGGAATACTAAAGT	5000	4161	4135
Motif Extended Data Figure 1A	Momcha_rna-XM_022282319.1	3703	3729	-	-0.357143	7.36e-05	1	TGGCATGTGCGGAAAACTGAGTGCATA	5000	1297	1271
Motif Extended Data Figure 1A	Cajcaj_Ccajan_29749	580	606	+	-0.408163	7.47e-05	1	CGTCATGTTTCCAGCACAGAGAAAGAG	5000	4420	4394
Motif Extended Data Figure 1A	Linusi_Lus_GLEAN_10018180	3695	3721	-	-0.540816	7.74e-05	1	TTGCAGATGGAAATTGGAGAGAAATGG	5000	1305	1279
Motif Extended Data Figure 1A	Popeup_rna-XM_011036568.1	2261	2287	+	-0.581633	7.83e-05	1	ATGCACGTGTCAGAAAGATAGGGTGCC	5000	2739	2713
Motif Extended Data Figure 1A	Casaus_Castanospermum00843-PA	4015	4041	+	-0.591837	7.85e-05	1	CGCCAAATGGCGGGTTCTGTGGGGTCT	5000	985	959
Motif Extended Data Figure 1A	Boestr_Bostr.7128s0657.1	2952	2978	+	-0.632653	7.94e-05	1	TCGCAAATGGCAAAGGAAGAAGGAACA	5000	2048	2022
Motif Extended Data Figure 1A	Nicben_Niben101Scf12935g00038.1	1568	1594	+	-0.683673	8.05e-05	1	TGACAAGTGACAGAAAGTCACGTGCAA	5000	3432	3406
Motif Extended Data Figure 1A	Nicben_Niben101Scf12935g00038.1	532	558	+	-0.755102	8.21e-05	1	TTCCAAGCGGAGAAAACAGAAGGAAAG	5000	4468	4442
Motif Extended Data Figure 1A	Betpen_Bpev01.c0134.g0112	4016	4042	-	-0.816327	8.34e-05	1	TTCCATCAGGCGATTTCGGCAACGGCC	5000	984	958
Motif Extended Data Figure 1A	Capann_rna-XM_016712779.1	626	652	-	-0.979592	8.72e-05	1	TGGCATGTCCCAATCAGACAAACACAA	5000	4374	4348
Motif Extended Data Figure 1A	Solpen_Sopen04g036100.1	1598	1624	-	-0.989796	8.74e-05	1	TGGCATGTCCCAATCGGACAAACGCAA	5000	3402	3376
Motif Extended Data Figure 1A	Sollyc_Solyc04g082480.2.1	1613	1639	-	-0.989796	8.74e-05	1	TGGCATGTCCCAATCGGACAAACGCAA	5000	3387	3361
Motif Extended Data Figure 1A	Arahyp_arahy.Tifrunner.gnm1.ann1.JSL8JQ.1	280	306	-	-1.05102	8.89e-05	1	AGGCATGTGGAGAGGGAAAAATGGACT	5000	4720	4694
Motif Extended Data Figure 1A	Chafas_Chafa95053S28562	1502	1528	+	-1.07143	8.94e-05	1	TGCATTGTTGAATACGGAGAGGAGGAA	5000	3498	3472
Motif Extended Data Figure 1A	Tripra_Tp57577_TGAC_v2_mRNA39375	1983	2009	+	-1.07143	8.94e-05	1	TGTCTTATGGCGATCCAACAAGAGAAT	5000	3017	2991
Motif Extended Data Figure 1A	Cucmos_CmoCh09G000550.1	2896	2922	+	-1.11224	9.04e-05	1	TGCCACGTAGAAATCCACCATTGCGTG	5000	2104	2078
Motif Extended Data Figure 1A	Tarhas_rna-XM_010535898.2	1043	1069	+	-1.15306	9.14e-05	1	GAGCACCTGGCGTTCAGACACCAGTCA	5000	3957	3931
Motif Extended Data Figure 1A	Malbac_rna-gnl|WGS_VIEB|MABA006775	2589	2615	-	-1.27551	9.44e-05	1	CGACACGTGTCAACATCGGAAGCCAAT	5000	2411	2385
Motif Extended Data Figure 1A	Momcha_rna-XM_022282319.1	4782	4808	-	-1.43878	9.87e-05	1	TGAAATAAGGCAGGTTCAGAGAACAAG	5000	218	192
Motif Extended Data Figure 1A	Casaus_Castanospermum00843-PA	3775	3801	+	-1.43878	9.87e-05	1	TGATATGTGGCAAACGTGGGACGCGCA	5000	1225	1199

## Sheet: NLP4-5_motif_Ext Data Fig. 1B
motif_id	sequence_name	start	stop	strand	score	p-value	q-value	matched_sequence 5' - 3'	upstream_region_length	start_from_atg	end_from_atg
Motif Extended Data Figure 1B	Jugreg_Jr08_09640_p1	3819	3865	+	7.20408	4.38e-07	0.381	GCCAAAATTGATCCAACCAACATCAGGCGTAGCGTCAGCAGAGACGC	5000	1181	1135
Motif Extended Data Figure 1B	Jugreg_Jr08_09630_p1	3819	3865	+	7.20408	4.38e-07	0.381	GCCAAAATTGATCCAACCAACATCAGGCGTAGCGTCAGCAGAGACGC	5000	1181	1135
Motif Extended Data Figure 1B	Maldom_MD16G1285500	2626	2672	+	3.23469	1.45e-06	0.54	TGATTGGCTTCTGATGTCGACACGTGTCGCGCTGTGATGGCCTCCTG	5000	2374	2328
Motif Extended Data Figure 1B	Jugreg_Jr08_09630_p1	1198	1244	+	1.76531	2.21e-06	0.54	TCATCAAAATGTAACTTTGACATGTGGGTTGTTGAGAGAGTTCAACC	5000	3802	3756
Motif Extended Data Figure 1B	Jugreg_Jr08_09640_p1	1198	1244	+	1.76531	2.21e-06	0.54	TCATCAAAATGTAACTTTGACATGTGGGTTGTTGAGAGAGTTCAACC	5000	3802	3756
Motif Extended Data Figure 1B	Begfuc_Begfu1417S19338	2646	2692	+	1.26531	2.54e-06	0.54	CCTCGACTTTCTTGCTCTGGCCTGTGTCAAGCACACACAAGCAAATA	5000	2354	2308
Motif Extended Data Figure 1B	Maldom_MD16G1285500	2558	2604	+	1.13265	2.64e-06	0.54	TAGTTTTATTCTGACATTGACACGTGTTGTGTTGTGATTGGCTTCTG	5000	2442	2396
Motif Extended Data Figure 1B	Cucmax_CmaCh09G000530.1	476	522	+	1.06122	2.69e-06	0.54	GTATATTCTGGTAGATGTTGAATGTGAAGAACAAATATGGAGTCAGA	5000	4524	4478
Motif Extended Data Figure 1B	Pruavi_Pav_sc0001461.1_g640.1.mk	3954	4000	-	0.928571	2.8e-06	0.54	GAGAAAGATTCTCACTTCTGCATGTGGACCCCACATACACGTACGCC	5000	1046	1000
Motif Extended Data Figure 1B	Pruyed_rna-gnl|WGS_PJQY|mrna.Pyn_40635	3966	4012	-	-0.0306122	3.65e-06	0.601	GAGAAAGATTCTCACTTCTGCATGTGGACCCCACATACACGTACGCA	5000	1034	988
Motif Extended Data Figure 1B	Carfan_rna-gnl|WGS_VIBQ|Cfa014095.t1	2727	2773	+	-0.183673	3.8e-06	0.601	GAATTTTTTTTTTAGAATGCCATGTGGAACTTAGGTAAAAAAAATAG	5000	2273	2227
Motif Extended Data Figure 1B	Datglo_Datgl151S21250	316	362	-	-1.21429	5.03e-06	0.641	CTTTAATATGCAATAATCGTCACGTGTCAATCACTGATTGGGTATCA	5000	4684	4638
Motif Extended Data Figure 1B	Malbac_rna-gnl|WGS_VIEB|MABA006775	2621	2667	+	-1.22449	5.05e-06	0.641	tgattggcttatgatgtcgacatgtgtcgcgctgtgattggcctcct	5000	2379	2333
Motif Extended Data Figure 1B	Malbac_rna-gnl|WGS_VIEB|MABA006775	2553	2599	+	-1.30612	5.16e-06	0.641	tagtttcattctgacattggcacgtgttgtgttgtgattggcttccg	5000	2447	2401
Motif Extended Data Figure 1B	Momcha_rna-XM_022282319.1	43	89	-	-2.61224	7.3e-06	0.846	CAATAGCTTTATTAGATTGACATATTTAAGTCAAACAGTCACATGAG	5000	4957	4911
Motif Extended Data Figure 1B	Utrren_evm.model.scaffold262_size380975.43	3580	3626	+	-3.09184	8.28e-06	0.9	CCGATACGAACTACAATCTGCATTTAGCAAGTGATGATGGCCCGAAA	5000	1420	1374
Motif Extended Data Figure 1B	Prudul_Prudul26A014827T2	3954	4000	-	-4.18367	1.1e-05	1	GAGAAAGATTCTCACTTCTGCATATGGACCCCACATACACGTACGCA	5000	1046	1000
Motif Extended Data Figure 1B	Prudul_Prudul26A014827T1	3954	4000	-	-4.18367	1.1e-05	1	GAGAAAGATTCTCACTTCTGCATATGGACCCCACATACACGTACGCA	5000	1046	1000
Motif Extended Data Figure 1B	Pruper_Prupe.5G011200.1	3960	4006	-	-4.18367	1.1e-05	1	GAGAAAGATTCTCACTTCTGCATATGGACCCCACATACACGTACGCA	5000	1040	994
Motif Extended Data Figure 1B	Maldom_MD16G1285500	2592	2638	+	-4.79592	1.28e-05	1	TGATTGGCTTCTGATGTTGACACGTGTCGCTCTATGATTGGCTTCTG	5000	2408	2362
Motif Extended Data Figure 1B	Cansat_rna-XM_030629605.1	2082	2128	+	-5.07143	1.38e-05	1	AATAATCTTTGTCTCTGCTCCATTTCTTATTTAGACAGAAAATCTTC	5000	2918	2872
Motif Extended Data Figure 1B	Nicben_Niben101Scf12935g00038.1	4154	4200	-	-5.07143	1.38e-05	1	ATAGTATTTTCCAAAAACTACATGTGGTTGTCTGACAAGCAGCAACA	5000	846	800
Motif Extended Data Figure 1B	Begfuc_Begfu1777S22537	3133	3179	-	-5.28571	1.45e-05	1	AAAAAAACAAGTTTAAGCTTCATAGGGCAGTCAGTCACCTCACCACC	5000	1867	1821
Motif Extended Data Figure 1B	Prumum_rna-XM_008239763.2	3961	4007	-	-5.59184	1.57e-05	1	GAGAAAGATTCTCACTTCTGCACATGGACCCCACATACACGTACGCA	5000	1039	993
Motif Extended Data Figure 1B	Prumum_rna-XM_016795894.1	3961	4007	-	-5.59184	1.57e-05	1	GAGAAAGATTCTCACTTCTGCACATGGACCCCACATACACGTACGCA	5000	1039	993
Motif Extended Data Figure 1B	Lupang_Lup009718.1	3613	3659	+	-5.62245	1.58e-05	1	AAAAAAACTAATGTAAGTGCCACGTGGTATGCTTTGATCCGTTGAGC	4998	1385	1339
Motif Extended Data Figure 1B	Brarap_BraA07g015640.3C	3754	3800	-	-6.29592	1.87e-05	1	TAGAATGGGTCTTATTGTTACATGTTGCGTAACTATATAGACAAATC	5000	1246	1200
Motif Extended Data Figure 1B	Begfuc_Begfu4799S04580	3042	3088	-	-6.57143	2e-05	1	AAAAAAACAAGTTTAAGCTTCATAGGGCAGTCAGTCACCTCACAACC	5000	1958	1912
Motif Extended Data Figure 1B	Cercan_Cerca58S27147	1801	1847	+	-6.61224	2.02e-05	1	ATCGTAGGTTGTGCGGCTAGTATGAGGCATACACGCAAACGTGCAAA	5000	3199	3153
Motif Extended Data Figure 1B	Aratha_AT1G76350.1	3422	3468	+	-7.03061	2.24e-05	1	CTAAAAGAGTCACACATCTCCACGGGGCTGAGTGGGACACACATTGC	5000	1578	1532
Motif Extended Data Figure 1B	Casgla_Casgl109S07006	174	220	+	-7.28571	2.38e-05	1	ATATTTTATGCTTACTGTGCAATGTGGCTCAATGGAAGTAGTGCTTA	5000	4826	4780
Motif Extended Data Figure 1B	Chafas_Chafa95053S28562	1844	1890	-	-7.31633	2.4e-05	1	ACTTATAAGTATGTATTGTATATGTGTCATACGGGTATCGAACATGT	5000	3156	3110
Motif Extended Data Figure 1B	Linusi_Lus_GLEAN_10018180	2384	2430	-	-7.45918	2.48e-05	1	TTTAAAAGAGCGGTGGTTAACATGTCAAACACAGACAAAAACCCCGA	5000	2616	2570
Motif Extended Data Figure 1B	Distri_Distr887S28955	3416	3462	+	-7.5102	2.51e-05	1	AAAAGAAGATGTAAGGTGGATATGTGGCATGAGAGTGTAGGTAAAAA	5000	1584	1538
Motif Extended Data Figure 1B	Datglo_Datgl488S31230	2421	2467	-	-7.60204	2.57e-05	1	TTGAGACGAGCTGGTGTGGCACTGTGGCTGGTGGGGAGCTGCTGGTT	5000	2579	2533
Motif Extended Data Figure 1B	Poptri_Potri.005G251700.1	3367	3413	-	-7.67347	2.62e-05	1	TTGACAAGATGTCAAACCTAAATCTCTCGAATTCACACTAGACCCAA	5000	1633	1587
Motif Extended Data Figure 1B	Popeup_rna-XM_011036568.1	3497	3543	+	-7.91837	2.77e-05	1	AGTTGATTGGGTAAAATCTCAATCTCTCACACACACATGGATTCAAA	5000	1503	1457
Motif Extended Data Figure 1B	Gosrai_Gorai.002G115800.1	192	238	-	-8.05102	2.86e-05	1	TTATTATATGTTTCGACTAACATATCGCTTGTACAGATGAAACCATG	5000	4808	4762
Motif Extended Data Figure 1B	Lupang_Lup005410.1	124	170	+	-8.20408	2.97e-05	1	TTGTGGGTCTCTATAACTGACATATGATTAATTGGGAACAGTCCTTA	4998	4874	4828
Motif Extended Data Figure 1B	Aralyr_AL2G36450.t1	2648	2694	+	-8.23469	2.99e-05	1	TTCAAGAAGAGTCACATCTCCACGAGGCTAAGTGGGACACACATTGC	5000	2352	2306
Motif Extended Data Figure 1B	Medtru_MtrunA17Chr3g0143921	4945	4991	+	-8.31633	3.05e-05	1	CTAGTTTTGTTTTGGTTTGGCTTGTGGAGAAACAAGTAGAAGAAGCA	5000	55	9
Motif Extended Data Figure 1B	Cajcaj_Ccajan_29749	563	609	+	-8.33673	3.07e-05	1	TTGATTATTGGTTTGGACGTCATGTTTCCAGCACAGAGAAAGAGACA	5000	4437	4391
Motif Extended Data Figure 1B	Momcha_rna-XM_022282319.1	3700	3746	-	-8.62245	3.28e-05	1	AATTAAAGTTAATTTACTGGCATGTGCGGAAAACTGAGTGCATACGC	5000	1300	1254
Motif Extended Data Figure 1B	Sollyc_Solyc04g082480.2.1	3688	3734	+	-8.73469	3.37e-05	1	ATAGTAATGGGGTAAATTGGAAAGTGGCAAACACACAATTCTCTACT	5000	1312	1266
Motif Extended Data Figure 1B	Cucmos_CmoCh01G020710.1	79	125	+	-8.7449	3.38e-05	1	TTAATATCTGCTTGGTGAGCCATGTAGTTTGGTGGGACACAGCCAGA	5000	4921	4875
Motif Extended Data Figure 1B	Betvul_EL10Ac1g01940.1	4614	4660	-	-8.78571	3.41e-05	1	GAAAAGTTGCATCCAATTAGCATCAGTCAAAGAAGCAGATGACATAA	5000	386	340
Motif Extended Data Figure 1B	Thecac_Thecc1EG034391t1	873	919	+	-8.80612	3.43e-05	1	CAGCATGTTTGTCTGATTGCTATGTATAGGGAAGAGGGTAGGGGATG	5000	4127	4081
Motif Extended Data Figure 1B	Cucargarg_Carg08629-RA	1364	1410	-	-8.86735	3.48e-05	1	ATATTTAGGTCGAGAAGTCACATGAGAAAGAGAGAGAGAGAGAGAGA	5000	3636	3590
Motif Extended Data Figure 1B	Casgla_Casgl109S07006	4593	4639	-	-8.86735	3.48e-05	1	GCAGAAATCAGTCGAATCCCCATTTGGGAAGCCACCATGTCCATCAA	5000	407	361
Motif Extended Data Figure 1B	Popalb_rna-XM_035049630.1	482	528	-	-9.11224	3.69e-05	1	ATTAATATTTGAAGATTTACCATGTATCAAGTTGTTCAAGAAAAACA	5000	4518	4472
Motif Extended Data Figure 1B	Tarhas_rna-XM_010538169.2	4172	4218	-	-9.17347	3.74e-05	1	CTGTAAAGATGTCTGATGGGTATGTCCCTGGTGAAGAAGTACCCTCC	5000	828	782
Motif Extended Data Figure 1B	Daucar_DCAR_022972	40	86	+	-9.2551	3.81e-05	1	TCGAAACGATATGGGTTTGAGATTAGGTACACGGATCCGAAACGGGT	5000	4960	4914
Motif Extended Data Figure 1B	Cansat_rna-XM_030629605.1	1549	1595	+	-9.27551	3.83e-05	1	CATATTCTTTGTAAGATCTAGATGTGGCTTTTTGAATAaaggattat	5000	3451	3405
Motif Extended Data Figure 1B	Gosrai_Gorai.009G187500.1	1837	1883	+	-9.45918	4e-05	1	ACATGGAAAGGTTGTGGCACCAAATGGCAAGAAGGTAGTGGCTTAGT	5000	3163	3117
Motif Extended Data Figure 1B	Cucmax_CmaCh09G000530.1	235	281	-	-9.5102	4.05e-05	1	AAATATAGAGCTAAAGTCGACGTATCTCTGAAGACGAAACGGGCTTC	5000	4765	4719
Motif Extended Data Figure 1B	Petaxi_Peaxi162Scf00711g00212.1	2649	2695	+	-9.72449	4.26e-05	1	TAATGCTTCTCTGAAATCTACACCTGTATTCTAAACAATTCACTAGC	5000	2351	2305
Motif Extended Data Figure 1B	Parand_PanWU01x14_370700.1	2800	2846	-	-9.91837	4.45e-05	1	TTGAAAGATTCTGCTTTTCCTAGCTGTACCGTAGACAGTGGACCCTA	4613	1813	1767
Motif Extended Data Figure 1B	Cucmos_CmoCh09G000550.1	668	714	-	-9.97959	4.52e-05	1	TCTCTATGAGGTGCTACCTCTACATGGCTATCTGGGACTAAATGGTA	5000	4332	4286
Motif Extended Data Figure 1B	Cucpep_Cp4.1LG02g08270.1	3852	3898	+	-10.0918	4.64e-05	1	GGAATATAATATCGAATTTGCTTGTGTCAGCCGGAGGAGGAACAAAT	5000	1148	1102
Motif Extended Data Figure 1B	Betpen_Bpev01.c0134.g0112	4148	4194	-	-10.1224	4.67e-05	1	CAAAATCTTTGTACTTGTGACATGTCCATGGGATATCTCCCTCCACC	5000	852	806
Motif Extended Data Figure 1B	Poptri_Potri.005G251700.1	1485	1531	-	-10.1531	4.7e-05	1	TTCTTATTTTATCCAGCAGCCTGCTGGCAAGAACACCACCCTCCCCA	5000	3515	3469
Motif Extended Data Figure 1B	Popeup_rna-XM_011042921.1	1792	1838	-	-10.1531	4.7e-05	1	TTCTTATTTTATCCAGCAGCCTGCTGGCAAGAACACCACCCTCCCCA	5000	3208	3162
Motif Extended Data Figure 1B	Popalb_rna-XM_035075552.1	2136	2182	-	-10.1531	4.7e-05	1	TTCTTATTTTATCCAGCAGCCTGCTGGCAAGAACACCACCCTCCCCA	5000	2864	2818
Motif Extended Data Figure 1B	Popalb_rna-XM_035075551.1	2166	2212	-	-10.1531	4.7e-05	1	TTCTTATTTTATCCAGCAGCCTGCTGGCAAGAACACCACCCTCCCCA	5000	2834	2788
Motif Extended Data Figure 1B	Begfuc_Begfu1129S16439	971	1017	-	-10.3673	4.94e-05	1	AAGTAAAAATATAGTTTTGAGTTCGGGTAAACGGGTAAGGAGTCCGG	5000	4029	3983
Motif Extended Data Figure 1B	Thecac_Thecc1EG034391t1	4580	4626	+	-10.4082	4.99e-05	1	GAGCATCTCGAGACTTTCTTCAAGTGGCACACACTCAAGAAAGCAAC	5000	420	374
Motif Extended Data Figure 1B	Pruyed_rna-gnl|WGS_PJQY|mrna.Pyn_02418	442	488	-	-10.5306	5.13e-05	1	CAAGAGTGCCCTGTACCTGCCAAGTGTTGGACACGCACAGGGTTCGG	5000	4558	4512
Motif Extended Data Figure 1B	Parand_PanWU01x14_370700.1	4168	4214	-	-10.5918	5.21e-05	1	AAATATAGGTGACTTATTTCGATATGGAATTCTCTTAGCGAAAACCA	4613	445	399
Motif Extended Data Figure 1B	Drydru_Drydr83S05805	4606	4652	+	-10.6122	5.23e-05	1	TTAGTTTTTGATACTTTTGACTCGTATAGGAAAGGTAAAAAAAAAAA	5000	394	348
Motif Extended Data Figure 1B	Cucpep_Cp4.1LG06g00330.1	1265	1311	-	-10.6224	5.24e-05	1	ATATTTAGGTCGAGAAGTCACATGAGAAAGAGAGAGAGGGAGAGAGT	5000	3735	3689
Motif Extended Data Figure 1B	Helann_HanXRQChr12g0366471	2828	2874	-	-10.6837	5.32e-05	1	ATAAGTAAATGTACTAGTGTCTACTGGATTATAAAGACATCATGAAC	5000	2172	2126
Motif Extended Data Figure 1B	Cercan_Cerca189S06512	3523	3569	+	-10.7449	5.39e-05	1	TTTTGACAATATAAGTGTTTTAGCTGGAGAATACACAGAGAGACAGA	5000	1477	1431
Motif Extended Data Figure 1B	Capgra_Cagra.0799s0105.1	3732	3778	-	-10.9082	5.6e-05	1	CTGATTATATATACTACTTCCATGTGGCTACACTCTCCAAAAGAGAA	5000	1268	1222
Motif Extended Data Figure 1B	Caprub_Carub.0002s2324.1	3766	3812	-	-10.9082	5.6e-05	1	CTGATTATATATACTACTTCCATGTGGCTACACTCTCCAAAAGAGAA	5000	1234	1188
Motif Extended Data Figure 1B	Casmol_augustus_masked-scaffold00568-abinit-gene-0.2-mRNA-1	4416	4462	-	-11	5.72e-05	1	ACAAAAGAAGCACCCATTTCCATCAGTAGAATTCAAAAAAAACAAAA	5000	584	538
Motif Extended Data Figure 1B	Helann_HanXRQChr12g0366471	4898	4944	-	-11.051	5.78e-05	1	TGTTCAAACTCTTCAACTGAAATGTGTCAAAATGGGAGAAACATTCT	5000	102	56
Motif Extended Data Figure 1B	Arahyp_arahy.Tifrunner.gnm1.ann1.8R729R.1	574	620	-	-11.1531	5.92e-05	1	ATAGATGGTTATCTCTTTTTCCTGAGGCATATGCAGAAATACTAAAT	5000	4426	4380
Motif Extended Data Figure 1B	Lupalb_Lalb_Chr23g0265751	1807	1853	-	-11.1735	5.95e-05	1	ATAAATCATTCTGGTATTTATATATGGATAAGTAAAATTTGGTGGAT	5000	3193	3147
Motif Extended Data Figure 1B	Arahyp_arahy.Tifrunner.gnm1.ann1.8R729R.1	115	161	+	-11.2041	5.99e-05	1	TCTTATTTATCTTCCACCGCCAAGTGTCTGAACATGGAAGAAGTTGG	5000	4885	4839
Motif Extended Data Figure 1B	Pyrbre_rna-XM_009364587.2	172	218	-	-11.3163	6.14e-05	1	GTTGAAATTTCTAGAAATGTCTCGTGTAATGTGGTGCTAAAAGGGTA	5000	4828	4782
Motif Extended Data Figure 1B	Pyrbre_rna-XM_009364586.2	172	218	-	-11.3163	6.14e-05	1	GTTGAAATTTCTAGAAATGTCTCGTGTAATGTGGTGCTAAAAGGGTA	5000	4828	4782
Motif Extended Data Figure 1B	Chafas_Chafa95053S28562	4367	4413	-	-11.3163	6.14e-05	1	TAAGTAGAAGAAGGAATCTAAGCGTGGCAGGCACAGCGAATGAAGGC	5000	633	587
Motif Extended Data Figure 1B	Cucpep_Cp4.1LG02g08270.1	4219	4265	+	-11.4082	6.27e-05	1	GAGATTTATTGTTTAATCCCAATGGGGAGAAAAACTAGCAGGATTCT	5000	781	735
Motif Extended Data Figure 1B	Cucargarg_Carg21372-RA	4220	4266	+	-11.4082	6.27e-05	1	GAGATTTATTGTTTAATCCCAATGGGGAGAAAAACTAGCAGGATTCT	5000	780	734
Motif Extended Data Figure 1B	Cucmax_CmaCh01G020140.1	4236	4282	+	-11.4082	6.27e-05	1	GAGATTTATTGTTTAATCCCAATGGGGAGAAAAACTAGCAGGATTCT	5000	764	718
Motif Extended Data Figure 1B	Carpap_evm.model.supercontig_26.186.1	1301	1347	+	-11.4694	6.36e-05	1	ATGGAAGTGTCAAGGGTCCACACGAGACAGATGGTTATGGAGAAAAC	5000	3699	3653
Motif Extended Data Figure 1B	Carfan_rna-gnl|WGS_VIBQ|Cfa014095.t1	2726	2772	-	-11.4898	6.39e-05	1	TATTTTTTTTACCTAAGTTCCACATGGCATTCTAAAAAAAAAATTCT	5000	2274	2228
Motif Extended Data Figure 1B	Malbac_rna-gnl|WGS_VIEB|MABA006775	2587	2633	+	-11.5204	6.44e-05	1	tgattggcttccgatgttgacacgtgtcgcgctatgattggcttatg	5000	2413	2367
Motif Extended Data Figure 1B	Helann_HanXRQChr14g0427451	1562	1608	-	-11.5408	6.47e-05	1	CAGATACATACTCGGCTTCACATGTGGATAGAGCCACAGAGGTCTGC	5000	3438	3392
Motif Extended Data Figure 1B	Eutsal_Thhalv10018128m	3166	3212	+	-11.5918	6.54e-05	1	ATAATTGTTTCGCACATCTCCACAAGGCTGAGTGGGACACACATCGC	5000	1834	1788
Motif Extended Data Figure 1B	Brarap_BraA08g027740.3C	4408	4454	-	-11.8469	6.93e-05	1	ATTTATTTATGTTGATTTAGCAAACGTCACGTAGAGAGAATCAGAGA	5000	592	546
Motif Extended Data Figure 1B	Malbac_rna-gnl|WGS_VIEB|MABA006775	1973	2019	+	-11.949	7.09e-05	1	CTGGAAAACTCTCCGGGTTGAAACTGGGTTACGGGTCGAAGGGGGAC	5000	3027	2981
Motif Extended Data Figure 1B	Fraexc_FRAEX38873_v2_000362350.1	4400	4446	-	-11.949	7.09e-05	1	CCCAAAACTTCTCGTGGTTGGATGAGATACAGGAACATTTGGCAACA	5000	600	554
Motif Extended Data Figure 1B	Aratha_AT1G76350.1	2027	2073	+	-12.0408	7.24e-05	1	GGTGGTAACTAAACCAGAGCCATGTGTCTGTCACGCACGAGATCCAA	5000	2973	2927
Motif Extended Data Figure 1B	Quelob_rna-XM_031095079.1	1862	1908	-	-12.0408	7.24e-05	1	CTTGAATCTTGTAAGTTTGAAATTTGTCATTTATTCACATATTGGTA	5000	3138	3092
Motif Extended Data Figure 1B	Cucmax_CmaCh09G000530.1	3335	3381	+	-12.0918	7.32e-05	1	AAAAAAAACCCTACTTTCTTCATGTGGGGATTTGTGGGCTGTTCTGT	5000	1665	1619
Motif Extended Data Figure 1B	Utrren_evm.model.scaffold262_size380975.44	1597	1643	+	-12.102	7.34e-05	1	GAAAATGCGACTAGGCCCGAAGCGTGGAACACATGGAGAGGCCCAAA	5000	3403	3357
Motif Extended Data Figure 1B	Quelob_rna-XM_031095079.1	1035	1081	+	-12.3061	7.68e-05	1	TAGTAATAATTTTGTTTTGAAACATGGATAAAAGAAAATTCATCCCT	5000	3965	3919
Motif Extended Data Figure 1B	Gosrai_Gorai.009G187500.1	1390	1436	-	-12.3163	7.7e-05	1	CCAAAATAGTCTATATTTGGCAGCATTCAGACTACCATGAACAACAA	5000	3610	3564
Motif Extended Data Figure 1B	Cucargarg_Carg08629-RA	1579	1625	+	-12.3265	7.72e-05	1	AAAAAAAAACATACTTTCTTCATGTGGGGATTTGTGGGCTGATCTGT	5000	3421	3375
Motif Extended Data Figure 1B	Jatcur_rna-XM_020679760.2	1412	1458	+	-12.3673	7.79e-05	1	TCTATATTTTCTGCTTTTGCAATTTATCTAGTTCTGATCTGGTGCTA	5000	3588	3542
Motif Extended Data Figure 1B	Jatcur_rna-XM_012218256.3	1412	1458	+	-12.3673	7.79e-05	1	TCTATATTTTCTGCTTTTGCAATTTATCTAGTTCTGATCTGGTGCTA	5000	3588	3542
Motif Extended Data Figure 1B	Capann_rna-XM_016712779.1	1436	1482	-	-12.5102	8.04e-05	1	CAATTGAGTTGTAACAGTAAGTCGTGTCAAAAGGTGATGAATAACCA	5000	3564	3518
Motif Extended Data Figure 1B	Cucpep_Cp4.1LG06g00330.1	1267	1313	-	-12.5816	8.17e-05	1	ACATATTTAGGTCGAGAAGTCACATGAGAAAGAGAGAGAGGGAGAGA	5000	3733	3687
Motif Extended Data Figure 1B	Nicben_Niben101Scf12935g00038.1	1636	1682	+	-12.6327	8.26e-05	1	TATAAATATTCTTTTATTTCCATTTCGCTTTCACATTTGACAAAGAA	5000	3364	3318
Motif Extended Data Figure 1B	Boestr_Bostr.20129s0072.1	1162	1208	-	-12.6327	8.26e-05	1	AATATAAATTGTATTTTCTTAACATGTCATTTCAAGATGGAGGAGCT	5000	3838	3792
Motif Extended Data Figure 1B	Potmic_22463_t	4357	4403	-	-12.6633	8.32e-05	1	CAACAGAATTATAGAAGCTCCTTGTGGATTCTAAGAAAGGGAAACAG	5000	643	597
Motif Extended Data Figure 1B	Capgra_Cagra.0799s0105.1	3104	3150	-	-12.6837	8.36e-05	1	ACTTGCATTTGTCAATCTTTCATGTGTCTAATAACTATTTCTAGGTG	5000	1896	1850
Motif Extended Data Figure 1B	Poptri_Potri.002G009700.1	1658	1704	-	-12.7551	8.49e-05	1	AAAAAAAGATATGGTGTTGAATCCTGTAAAAACACTAGCAGGAGTTG	5000	3342	3296
Motif Extended Data Figure 1B	Chafas_Chafa95053S28562	1485	1531	+	-12.7755	8.53e-05	1	TCAGATTCGTGCATTATTGCATTGTTGAATACGGAGAGGAGGAATCT	5000	3515	3469
Motif Extended Data Figure 1B	Nicben_Niben101Scf05395g03019.1	3063	3109	-	-12.7959	8.57e-05	1	CAGATAATACCTGAGTGATACATCGGGAAGACAAAGTAATACTCAAC	5000	1937	1891
Motif Extended Data Figure 1B	Cicari_Ca_14561.1	3858	3904	+	-12.8367	8.65e-05	1	TGGAAGGATTCTGATTCCGGCACCAAGCAAACAAATAGTACAAAATG	5000	1142	1096
Motif Extended Data Figure 1B	Pruper_Prupe.5G011200.1	3193	3239	+	-12.8673	8.71e-05	1	CATAAGGTATGTTTCAGTGCCACGTAGACATATAACGCATGGACCAA	5000	1807	1761
Motif Extended Data Figure 1B	Begfuc_Begfu1351S18529	3277	3323	+	-12.8776	8.73e-05	1	AAATTGGGTAGTGGGTGTGACATGTGAAGCTGAAAAATAGTGGCCTC	5000	1723	1677
Motif Extended Data Figure 1B	Poptri_Potri.002G009700.1	4009	4055	+	-12.9694	8.9e-05	1	TATGGACATTAAACAGTTGACTTCTTGCTCTAACAGCGAGAGTTTCA	5000	991	945
Motif Extended Data Figure 1B	Popalb_rna-XM_035049630.1	4013	4059	+	-12.9694	8.9e-05	1	TATGGACATTAAACAGTTGACTTCTTGCTCTAACAGCGAGAGTTTCA	5000	987	941
Motif Extended Data Figure 1B	Aralyr_AL1G33600.t1	1084	1130	-	-12.9898	8.94e-05	1	GAAAAATGATATAGATTCTAAATAATTCAAATAAATAATAACGAAAA	5000	3916	3870
Motif Extended Data Figure 1B	Cucpep_Cp4.1LG06g00330.1	2379	2425	+	-13	8.96e-05	1	AATGATAAGGCTATAGTTGATTTGTGAAAGAGAAAGAAAAGTTTTGT	5000	2621	2575
Motif Extended Data Figure 1B	Citcle_Ciclev10000188m	2710	2756	-	-13	8.96e-05	1	TGTTATTTTTTTATTAGTGACATGTATCACATAATTAAATGATATTT	5000	2290	2244
Motif Extended Data Figure 1B	Citsin_orange1.1g002317m	2711	2757	-	-13	8.96e-05	1	TGTTATTTTTTTATTAGTGACATGTATCACATAATTAAATGATATTT	5000	2289	2243
Motif Extended Data Figure 1B	Betpen_Bpev01.c0134.g0112	700	746	+	-13.0714	9.11e-05	1	aaaacaatacatctaacttccaagttgcatataaaaagggaaagaaa	5000	4300	4254
Motif Extended Data Figure 1B	Begfuc_Begfu4799S04580	1877	1923	+	-13.0714	9.11e-05	1	AATAATAATGTTGAATCTTACATGTCGCCTACCATGAAAATATGAAC	5000	3123	3077
Motif Extended Data Figure 1B	Vigrad_Vradi05g14430.1	2115	2161	+	-13.2551	9.48e-05	1	ATTGATTATTATTTGAACGTCATGTTTCCAGCACAGCGAAAGTGACA	5000	2885	2839
Motif Extended Data Figure 1B	Trisub_gene-TSUD_311310	77	123	-	-13.2755	9.53e-05	1	TCAAAATGTTATATATTTGCAATGACTAAAATAAATATATATATATA	5000	4923	4877
Motif Extended Data Figure 1B	Begfuc_Begfu1417S19338	205	251	-	-13.4592	9.92e-05	1	AAAGAACCCCTTTGCACTGGCACCTCTAGCATGGACAACACGTTCTG	5000	4795	4749

## Sheet: NLP4-5_PACE (Ext Data Fig. 1D)
motif_id	sequence_name	start	stop	strand	score	p-value	q-value	matched_sequence 5' - 3'	upstream_region_length	start_from_atg	end_from_atg
PACE (Extended Data Figure 1D)	Maldom_MD16G1285500	2635	2663	+	12.7755	1.32e-07	0.152	TCTGATGTCGACACGTGTCGCGCTGTGAT	5000	2365	2337
PACE (Extended Data Figure 1D)	Malbac_rna-gnl|WGS_VIEB|MABA006775	2630	2658	+	11.9694	1.74e-07	0.152	tatgatgtcgacatgtgtcgcgctgtgat	5000	2370	2342
PACE (Extended Data Figure 1D)	Helann_HanXRQChr12g0366471	4907	4935	-	7.5102	7.34e-07	0.353	TCTTCAACTGAAATGTGTCAAAATGGGAG	5000	93	65
PACE (Extended Data Figure 1D)	Maldom_MD16G1285500	2601	2629	+	6.71429	9.36e-07	0.353	TCTGATGTTGACACGTGTCGCTCTATGAT	5000	2399	2371
PACE (Extended Data Figure 1D)	Jugreg_Jr08_09630_p1	1207	1235	+	5.85714	1.21e-06	0.353	TGTAACTTTGACATGTGGGTTGTTGAGAG	5000	3793	3765
PACE (Extended Data Figure 1D)	Jugreg_Jr08_09640_p1	1207	1235	+	5.85714	1.21e-06	0.353	TGTAACTTTGACATGTGGGTTGTTGAGAG	5000	3793	3765
PACE (Extended Data Figure 1D)	Jugreg_Jr08_09630_p1	3828	3856	+	4.13265	2.02e-06	0.441	GATCCAACCAACATCAGGCGTAGCGTCAG	5000	1172	1144
PACE (Extended Data Figure 1D)	Jugreg_Jr08_09640_p1	3828	3856	+	4.13265	2.02e-06	0.441	GATCCAACCAACATCAGGCGTAGCGTCAG	5000	1172	1144
PACE (Extended Data Figure 1D)	Malbac_rna-gnl|WGS_VIEB|MABA006775	2596	2624	+	0.663265	5.38e-06	1	tccgatgttgacacgtgtcgcgctatgat	5000	2404	2376
PACE (Extended Data Figure 1D)	Capgra_Cagra.0799s0105.1	3113	3141	-	-0.877551	8.16e-06	1	TGTCAATCTTTCATGTGTCTAATAACTAT	5000	1887	1859
PACE (Extended Data Figure 1D)	Popeup_rna-XM_011036568.1	3506	3534	+	-1.39796	9.37e-06	1	GGTAAAATCTCAATCTCTCACACACACAT	5000	1494	1466
PACE (Extended Data Figure 1D)	Datglo_Datgl488S31230	2430	2458	-	-2.12245	1.13e-05	1	GCTGGTGTGGCACTGTGGCTGGTGGGGAG	5000	2570	2542
PACE (Extended Data Figure 1D)	Gosrai_Gorai.002G115800.1	798	826	-	-2.19388	1.15e-05	1	TTTCCACCTTCCATGCGGCGAGTGTACAA	5000	4202	4174
PACE (Extended Data Figure 1D)	Arahyp_arahy.Tifrunner.gnm1.ann1.JSL8JQ.1	107	135	-	-2.28571	1.18e-05	1	TCTGGTTCGGACATGAGGCAACCCAGCAA	5000	4893	4865
PACE (Extended Data Figure 1D)	Daucar_DCAR_022972	22	50	-	-2.82653	1.36e-05	1	TATCGTTTCGAAACGTGTCGTGTACTTTT	5000	4978	4950
PACE (Extended Data Figure 1D)	Thecac_Thecc1EG034391t1	4589	4617	+	-3.63265	1.67e-05	1	GAGACTTTCTTCAAGTGGCACACACTCAA	5000	411	383
PACE (Extended Data Figure 1D)	Datglo_Datgl151S21250	325	353	-	-3.68367	1.69e-05	1	GCAATAATCGTCACGTGTCAATCACTGAT	5000	4675	4647
PACE (Extended Data Figure 1D)	Maldom_MD16G1285500	2567	2595	+	-4.37755	2.02e-05	1	TCTGACATTGACACGTGTTGTGTTGTGAT	5000	2433	2405
PACE (Extended Data Figure 1D)	Fraiin_evm.model.scaf_14.994	2793	2821	-	-5.39796	2.6e-05	1	CATCCGTCCCACATCTGTCACGCCCTGAC	5000	2207	2179
PACE (Extended Data Figure 1D)	Brarap_BraA06g016120.3C	16	44	+	-5.66327	2.78e-05	1	TCTACTATAGCAATGTTGTTCGCTGAGAT	5000	4984	4956
PACE (Extended Data Figure 1D)	Casgla_Casgl109S07006	4602	4630	-	-5.73469	2.83e-05	1	AGTCGAATCCCCATTTGGGAAGCCACCAT	5000	398	370
PACE (Extended Data Figure 1D)	Boestr_Bostr.20129s0072.1	1496	1524	+	-5.81633	2.88e-05	1	TGCACGAGAGCCATGTGTCACGCACGAGA	5000	3504	3476
PACE (Extended Data Figure 1D)	Malbac_rna-gnl|WGS_VIEB|MABA006775	4671	4699	+	-5.92857	2.96e-05	1	TATGGGATTTCTATGAGTGGAAAACAGAA	5000	329	301
PACE (Extended Data Figure 1D)	Maldom_MD16G1285500	4672	4700	+	-5.92857	2.96e-05	1	TATGGGATTTCTATGAGTGGAAAACAGAA	5000	328	300
PACE (Extended Data Figure 1D)	Gosrai_Gorai.002G115800.1	799	827	+	-5.94898	2.98e-05	1	TGTACACTCGCCGCATGGAAGGTGGAAAG	5000	4201	4173
PACE (Extended Data Figure 1D)	Mornot_rna-XM_024164304.1	778	806	-	-6.08163	3.08e-05	1	ACTCGAATCTCCACCCCGCATGTGACCAA	5000	4222	4194
PACE (Extended Data Figure 1D)	Thecac_Thecc1EG034391t1	2344	2372	-	-6.19388	3.16e-05	1	GCTCCGAGCGCGAGATGGGAGGGTGACAG	5000	2656	2628
PACE (Extended Data Figure 1D)	Begfuc_Begfu1351S18529	624	652	-	-6.43878	3.36e-05	1	GGTCCAATTCGCGTGTGGCTGAAGTAGAT	5000	4376	4348
PACE (Extended Data Figure 1D)	Chafas_Chafa95053S28562	1853	1881	-	-6.66327	3.54e-05	1	TATGTATTGTATATGTGTCATACGGGTAT	5000	3147	3119
PACE (Extended Data Figure 1D)	Pyrcom_PCP004399.1	4671	4699	+	-7.09184	3.93e-05	1	TATGGGATTTCTACGAGTGGAGAACAGAA	5000	329	301
PACE (Extended Data Figure 1D)	Pyrbet_Chr16.g28223.m1	4671	4699	+	-7.09184	3.93e-05	1	TATGGGATTTCTACGAGTGGAGAACAGAA	5000	329	301
PACE (Extended Data Figure 1D)	Pyrbre_rna-XM_009364586.2	4671	4699	+	-7.09184	3.93e-05	1	TATGGGATTTCTACGAGTGGAGAACAGAA	5000	329	301
PACE (Extended Data Figure 1D)	Pyrbre_rna-XM_009364587.2	4671	4699	+	-7.09184	3.93e-05	1	TATGGGATTTCTACGAGTGGAGAACAGAA	5000	329	301
PACE (Extended Data Figure 1D)	Pyrbre_rna-XM_009371561.2	4672	4700	+	-7.09184	3.93e-05	1	TATGGGATTTCTACGAGTGGAGAACAGAA	5000	328	300
PACE (Extended Data Figure 1D)	Pyrbre_rna-XM_009371560.2	4672	4700	+	-7.09184	3.93e-05	1	TATGGGATTTCTACGAGTGGAGAACAGAA	5000	328	300
PACE (Extended Data Figure 1D)	Chafas_Chafa95053S28562	4376	4404	-	-7.19388	4.03e-05	1	GAAGGAATCTAAGCGTGGCAGGCACAGCG	5000	624	596
PACE (Extended Data Figure 1D)	Pruyed_rna-gnl|WGS_PJQY|mrna.Pyn_40635	878	906	+	-7.19388	4.03e-05	1	TGGGCTTCACACATGTGTCACGTCaataa	5000	4122	4094
PACE (Extended Data Figure 1D)	Cucmos_CmoCh09G000550.1	677	705	-	-7.2449	4.08e-05	1	GGTGCTACCTCTACATGGCTATCTGGGAC	5000	4323	4295
PACE (Extended Data Figure 1D)	Citcle_Ciclev10000188m	2719	2747	-	-7.66327	4.51e-05	1	TTTATTAGTGACATGTATCACATAATTAA	5000	2281	2253
PACE (Extended Data Figure 1D)	Citsin_orange1.1g002317m	2720	2748	-	-7.66327	4.51e-05	1	TTTATTAGTGACATGTATCACATAATTAA	5000	2280	2252
PACE (Extended Data Figure 1D)	Cucpep_Cp4.1LG02g08270.1	3861	3889	+	-7.73469	4.58e-05	1	TATCGAATTTGCTTGTGTCAGCCGGAGGA	5000	1139	1111
PACE (Extended Data Figure 1D)	Linusi_Lus_GLEAN_10013969	1445	1473	+	-7.87755	4.74e-05	1	GGCCCGTCCGATATGTGGGGTTGTGAAAG	5000	3555	3527
PACE (Extended Data Figure 1D)	Begfuc_Begfu1351S18529	3286	3314	+	-8.07143	4.96e-05	1	AGTGGGTGTGACATGTGAAGCTGAAAAAT	5000	1714	1686
PACE (Extended Data Figure 1D)	Cucpep_Cp4.1LG02g08270.1	305	333	+	-8.28571	5.22e-05	1	TTTACAACTTCCACCTGTTAATTGAGAAG	5000	4695	4667
PACE (Extended Data Figure 1D)	Casgla_Casgl109S07006	597	625	-	-8.29592	5.23e-05	1	TCTCAGTTTTCCACCTGGAATGGGACTGG	5000	4403	4375
PACE (Extended Data Figure 1D)	Rubocc_Bras_T13903	4428	4456	+	-8.32653	5.27e-05	1	GGTGCAGGTGTGAGGTGGCACTCAGCTTG	5000	572	544
PACE (Extended Data Figure 1D)	Fraexc_FRAEX38873_v2_000338670.1	2040	2068	+	-8.53061	5.53e-05	1	GGTCGTAGGGACGTGGGCCTCTTGCACAG	5000	2960	2932
PACE (Extended Data Figure 1D)	Cercan_Cerca189S06512	1225	1253	+	-8.57143	5.58e-05	1	TGTGTGAGTGACTTTTGTTTGGTGCAGAG	5000	3775	3747
PACE (Extended Data Figure 1D)	Lupalb_Lalb_Chr23g0265751	1324	1352	-	-8.72449	5.79e-05	1	TGAGGATGTGATATGTGTGTGAAGATGAA	5000	3676	3648
PACE (Extended Data Figure 1D)	Poptri_Potri.002G009700.1	222	250	+	-8.72449	5.79e-05	1	TCGCCATGCTCCACTGTTCACGTGAACAG	5000	4778	4750
PACE (Extended Data Figure 1D)	Nicben_Niben101Scf12935g00038.1	4163	4191	-	-8.76531	5.84e-05	1	TCCAAAAACTACATGTGGTTGTCTGACAA	5000	837	809
PACE (Extended Data Figure 1D)	Parand_PanWU01x14_370700.1	120	148	+	-8.79592	5.88e-05	1	TGGACGTCTGCCATGTCGTACGGTAAGTT	4613	4493	4465
PACE (Extended Data Figure 1D)	Cucmos_CmoCh09G000550.1	3771	3799	+	-8.79592	5.88e-05	1	GTTCTTTCCGCCACGTGGTGAAAGATAAG	5000	1229	1201
PACE (Extended Data Figure 1D)	Vigrad_Vradi05g14430.1	191	219	+	-8.80612	5.9e-05	1	GGATGGTCAGCGATGTGGCTGGAGATCAG	5000	4809	4781
PACE (Extended Data Figure 1D)	Petaxi_Peaxi162Scf00711g00212.1	2658	2686	+	-9.07143	6.27e-05	1	TCTGAAATCTACACCTGTATTCTAAACAA	5000	2342	2314
PACE (Extended Data Figure 1D)	Tarhas_rna-XM_010538169.2	1673	1701	+	-9.26531	6.56e-05	1	AGGACAACCGCCAAGTGGGGGATACTAAG	5000	3327	3299
PACE (Extended Data Figure 1D)	Utrren_evm.model.scaffold262_size380975.43	3589	3617	+	-9.32653	6.66e-05	1	ACTACAATCTGCATTTAGCAAGTGATGAT	5000	1411	1383
PACE (Extended Data Figure 1D)	Cucmax_CmaCh09G000530.1	485	513	+	-9.34694	6.69e-05	1	GGTAGATGTTGAATGTGAAGAACAAATAT	5000	4515	4487
PACE (Extended Data Figure 1D)	Begfuc_Begfu1417S19338	2655	2683	+	-9.41837	6.8e-05	1	TCTTGCTCTGGCCTGTGTCAAGCACACAC	5000	2345	2317
PACE (Extended Data Figure 1D)	Cercan_Cerca58S27147	1810	1838	+	-9.45918	6.86e-05	1	TGTGCGGCTAGTATGAGGCATACACGCAA	5000	3190	3162
PACE (Extended Data Figure 1D)	Cicari_Ca_14561.1	3867	3895	+	-9.84694	7.51e-05	1	TCTGATTCCGGCACCAAGCAAACAAATAG	5000	1133	1105
PACE (Extended Data Figure 1D)	Begfuc_Begfu1417S19338	3713	3741	-	-9.88776	7.58e-05	1	TCTCCGTCTTCCACCTGAGCCGCCGTGCG	5000	1287	1259
PACE (Extended Data Figure 1D)	Lupalb_Lalb_Chr23g0265751	4186	4214	-	-9.89796	7.59e-05	1	TATATTTCTAACAAGTGTCGTTTTCAGAA	5000	814	786
PACE (Extended Data Figure 1D)	Poptri_Potri.005G251700.1	2438	2466	+	-9.95918	7.7e-05	1	TGGACGTGCACCACCTGTAGTTCCCTCAT	5000	2562	2534
PACE (Extended Data Figure 1D)	Popeup_rna-XM_011042921.1	2473	2501	+	-9.95918	7.7e-05	1	TGGACGTGCACCACCTGTAGTTCCCTCAT	5000	2527	2499
PACE (Extended Data Figure 1D)	Betpen_Bpev01.c0134.g0112	4160	4188	+	-10.0612	7.88e-05	1	tatcccatggacatgtcacaagtacaaag	5000	840	812
PACE (Extended Data Figure 1D)	Lupang_Lup009718.1	3622	3650	+	-10.3776	8.47e-05	1	AATGTAAGTGCCACGTGGTATGCTTTGAT	4998	1376	1348
PACE (Extended Data Figure 1D)	Rharub_rna-gnl|WGS_VOIH|mrna.FNV43_RR12079	2188	2216	-	-10.4796	8.67e-05	1	TATGCAGCCTCCAGCTTTTAATTGAACAG	5000	2812	2784
PACE (Extended Data Figure 1D)	Momcha_rna-XM_022282319.1	4213	4241	+	-10.6224	8.96e-05	1	GCTCGAACTTCGACGGGGAGAATCTTCAG	5000	787	759
PACE (Extended Data Figure 1D)	Gosrai_Gorai.009G187500.1	1846	1874	+	-10.6531	9.02e-05	1	GGTTGTGGCACCAAATGGCAAGAAGGTAG	5000	3154	3126
PACE (Extended Data Figure 1D)	Braolecap_Bol026976	2269	2297	+	-10.6633	9.04e-05	1	TCTGGGGCTTCCCTTTGGAGCATCGACGA	5000	2731	2703
PACE (Extended Data Figure 1D)	Aratha_AT1G76350.1	2036	2064	+	-10.7857	9.29e-05	1	TAAACCAGAGCCATGTGTCTGTCACGCAC	5000	2964	2936
PACE (Extended Data Figure 1D)	Linusi_Lus_GLEAN_10034620	4345	4373	+	-10.7959	9.31e-05	1	TCTAGGAGTGACATCAGAGGAGGAGCTGG	5000	655	627
PACE (Extended Data Figure 1D)	Cucmax_CmaCh01G020140.1	3876	3904	+	-10.8776	9.49e-05	1	TATCGAATTTGCTTGTGTCAGCGGGAGGA	5000	1124	1096
PACE (Extended Data Figure 1D)	Cucpep_Cp4.1LG06g00330.1	1274	1302	-	-10.898	9.53e-05	1	TCGAGAAGTCACATGAGAAAGAGAGAGAG	5000	3726	3698
PACE (Extended Data Figure 1D)	Cucargarg_Carg08629-RA	1373	1401	-	-10.898	9.53e-05	1	TCGAGAAGTCACATGAGAAAGAGAGAGAG	5000	3627	3599
PACE (Extended Data Figure 1D)	Cucmax_CmaCh09G000530.1	3153	3181	-	-10.898	9.53e-05	1	TCGAGAAGTCACATGAGAGAGAGAGAGAG	5000	1847	1819
PACE (Extended Data Figure 1D)	Arahyp_arahy.Tifrunner.gnm1.ann1.8R729R.1	1657	1685	-	-10.9082	9.55e-05	1	TCCGGATTGGGCATGAGGCAACCCAGCAG	5000	3343	3315
PACE (Extended Data Figure 1D)	Cucmax_CmaCh09G000530.1	3344	3372	+	-10.949	9.64e-05	1	CCTACTTTCTTCATGTGGGGATTTGTGGG	5000	1656	1628
PACE (Extended Data Figure 1D)	Begfuc_Begfu1351S18529	1407	1435	-	-11.102	9.98e-05	1	TGTAGAGCTGCCACGTGAGGATAAGCATT	5000	3593	3565

## Sheet: NLP6-7_motif_Ext Data Fig. 1A
motif_id	sequence_name	start	stop	strand	score	p-value	q-value	matched_sequence 5' - 3'	upstream_region_length	start_from_atg	end_from_atg
Motif Extended Data Figure 1A	Capann_rna-XM_016699069.1	300	326	-	17.0102	1.95e-07	0.283	TTCTATGTGGCGAGTAGAGAGAAGAGA	362	62	36
Motif Extended Data Figure 1A	Capann_rna-XM_016699071.1	300	326	-	17.0102	1.95e-07	0.283	TTCTATGTGGCGAGTAGAGAGAAGAGA	507	207	181
Motif Extended Data Figure 1A	Orysat_LOC_Os01g13540.1	440	466	+	14.1429	6.37e-07	0.614	CGCCATGTGGCCAAACCAGAGACGCCG	5000	4560	4534
Motif Extended Data Figure 1A	Setita_Seita.5G004100.1	4838	4864	-	12.9286	1.02e-06	0.689	TGCCATGTGGGGGAGGGGGATCAAATG	5000	162	136
Motif Extended Data Figure 1A	Daucar_DCAR_029869	4698	4724	-	12.0816	1.4e-06	0.689	CTCCTTGTGGCATGTGCAGAAAAGGTA	5000	302	276
Motif Extended Data Figure 1A	Solpen_Sopen08g004270.1	4925	4951	-	12.0306	1.43e-06	0.689	TTGTATGTGGCGCGTGGAGAAGAAAGG	5000	75	49
Motif Extended Data Figure 1A	Sollyc_Solyc08g008410.2.1	4925	4951	-	10.5816	2.42e-06	0.765	TTGTATGTGGCGAGTGGAGAAGAAAGG	5000	75	49
Motif Extended Data Figure 1A	Pruyed_rna-gnl|WGS_PJQY|mrna.Pyn_02762	2657	2683	-	9.82653	3.16e-06	0.765	TGCAATGTGGCTCGTGACCATGAAGGC	5000	2343	2317
Motif Extended Data Figure 1A	Vigrad_Vradi01g14220.1	233	259	+	9.30612	3.79e-06	0.765	TGACATCTGGAGAGTACACTGTTGATA	5000	4767	4741
Motif Extended Data Figure 1A	Camsin_rna-XM_028236391.1	1464	1490	+	9.21429	3.91e-06	0.765	TGTCATCTGGCACACAATGCACTAATC	5000	3536	3510
Motif Extended Data Figure 1A	Pyrbet_Chr14.g49339.m1	560	586	+	8.67347	4.7e-06	0.765	TGCCATGTGGATTGATCACCAAAAACT	5000	4440	4414
Motif Extended Data Figure 1A	Triaes_TraesCS3A02G159600.1	4842	4868	-	8.44898	5.08e-06	0.765	TGCCATATGTGGGGGAGGGAGGGGGAT	5000	158	132
Motif Extended Data Figure 1A	Solpen_Sopen08g030980.1	1058	1084	+	8.40816	5.15e-06	0.765	CTATATGTGTAGTACAAAGAGGTCGCT	5000	3942	3916
Motif Extended Data Figure 1A	Sollyc_Solyc08g082750.2.1	499	525	+	8.28571	5.36e-06	0.765	TTATATGTGTAGTACAAAGAGGTCGCT	5000	4501	4475
Motif Extended Data Figure 1A	Tarhas_rna-XM_019202011.1	3059	3085	-	8.15306	5.61e-06	0.765	CGACACGTGGAAAACATATAATGGGAT	5000	1941	1915
Motif Extended Data Figure 1A	Tarhas_rna-XM_010543489.2	4342	4368	-	8.15306	5.61e-06	0.765	CGACACGTGGAAAACATATAATGGGAT	5000	658	632
Motif Extended Data Figure 1A	Nicben_Niben101Scf10559g01039.1	4868	4894	-	8.12245	5.66e-06	0.765	AGCCATGTGGCTATCAAATAGTAGTGA	5000	132	106
Motif Extended Data Figure 1A	Helann_HanXRQChr08g0213791	725	751	+	8.10204	5.7e-06	0.765	CTACATGCGGAGCTTAAAGAAGAAGTA	5000	4275	4249
Motif Extended Data Figure 1A	Pruyed_rna-gnl|WGS_PJQY|mrna.Pyn_32046	469	495	+	7.84694	6.21e-06	0.765	CTCCATATGGAACAAGCAAAGGGGCAC	5000	4531	4505
Motif Extended Data Figure 1A	Musacu_GSMUA_Achr3T25240_001.v1	1187	1213	-	7.71429	6.49e-06	0.765	TTCCATGAGTCAAGCACTGAGATACTA	5000	3813	3787
Motif Extended Data Figure 1A	Zizjuj_rna-XM_025079022.1	4753	4779	-	7.65306	6.62e-06	0.765	TTCCATGTTGCTCACGAGTACCAAATC	5000	247	221
Motif Extended Data Figure 1A	Zizjuj_rna-XM_016040574.2	4753	4779	-	7.65306	6.62e-06	0.765	TTCCATGTTGCTCACGAGTACCAAATC	5000	247	221
Motif Extended Data Figure 1A	Spiole_Sp_037930_ygct.t1	2215	2241	-	7.63265	6.67e-06	0.765	TTACATATGTAGAATGAACCGGACTCG	5000	2785	2759
Motif Extended Data Figure 1A	Datglo_Datgl229S25120	2278	2304	-	7.63265	6.67e-06	0.765	TGCCAAGTGGATGGAAGAGAACCAATC	5000	2722	2696
Motif Extended Data Figure 1A	Rharub_rna-gnl|WGS_VOIH|mrna.FNV43_RR09454	4797	4823	-	7.63265	6.67e-06	0.765	TTCCATGTTGCACACCCCCACCAACCT	5000	203	177
Motif Extended Data Figure 1A	Cucmax_CmaCh04G005790.1	3837	3863	-	7.54082	6.87e-06	0.765	TGACATGTGGCGAATCCTCTTGAAAGA	5000	1163	1137
Motif Extended Data Figure 1A	Distri_Distr562S25840	4728	4754	-	7.2449	7.57e-06	0.804	TTCCATGTTGCTCACGAGTACCAAAAC	5000	272	246
Motif Extended Data Figure 1A	Pyrcom_PCP020277.1	2977	3003	+	7.16327	7.78e-06	0.804	TGCCACGTGGCACACATTTGGCAGCCA	5000	2023	1997
Motif Extended Data Figure 1A	Pruyed_rna-gnl|WGS_PJQY|mrna.Pyn_02762	1146	1172	+	6.87755	8.53e-06	0.823	TGCCACGTGTCaaattagtatagccgc	5000	3854	3828
Motif Extended Data Figure 1A	Chequi_AUR62019876-RA	1364	1390	-	6.87755	8.53e-06	0.823	CTAGATATGGCGCATAGGGATGTCAAT	5000	3636	3610
Motif Extended Data Figure 1A	Sorbic_Sobic.003G003600.1	3768	3794	-	6.7551	8.88e-06	0.829	GTCCACGTGTAGAGCAGGGAGTGGGGG	5000	1232	1206
Motif Extended Data Figure 1A	Pyrbet_Chr14.g49339.m1	2933	2959	-	6.56122	9.45e-06	0.855	AGCCACGTGGCACAAAAGGGGCAGCCA	5000	2067	2041
Motif Extended Data Figure 1A	Triaes_TraesCS3D02G166900.3	4945	4971	+	6.44898	9.8e-06	0.859	CTCCTCGTGGCTCACGCCGCCCTCGCC	5000	55	29
Motif Extended Data Figure 1A	Bradis_Bradi2g08177.1	4319	4345	-	6.32653	1.02e-05	0.867	TGGCATGTGTCATGTCGAGTACGGATG	5000	681	655
Motif Extended Data Figure 1A	Sorbic_Sobic.003G003600.1	4791	4817	-	6.12245	1.09e-05	0.899	TGCCATGTGGGGGTGGGAGGAGGGATC	5000	209	183
Motif Extended Data Figure 1A	Pruper_Prupe.5G125000.1	1182	1208	-	6.02041	1.12e-05	0.903	TGAAAGGTGGCTGAGAGAGAGAGAGAG	5000	3818	3792
Motif Extended Data Figure 1A	Pruyed_rna-gnl|WGS_PJQY|mrna.Pyn_02762	1131	1157	-	5.71429	1.24e-05	0.919	TGACACGTGGCACCTAGGCGATAGGCT	5000	3869	3843
Motif Extended Data Figure 1A	Amahyp_AH011338-RA	1780	1806	+	5.65306	1.26e-05	0.919	TTCCACATGCCATGGGGCGAGATGACT	5000	3220	3194
Motif Extended Data Figure 1A	Orysat_LOC_Os01g13540.1	2990	3016	-	5.54082	1.31e-05	0.919	CACCACGTGTAGCGCCATCAGTGGGTG	5000	2010	1984
Motif Extended Data Figure 1A	Gosrai_Gorai.004G131700.1	1234	1260	+	5.52041	1.32e-05	0.919	TGATATGTGGCAAATTCTTAGTGGATT	5000	3766	3740
Motif Extended Data Figure 1A	Daucar_DCAR_029869	4706	4732	+	5.40816	1.36e-05	0.919	CTGCACATGCCACAAGGAGAAGTAGAA	5000	294	268
Motif Extended Data Figure 1A	Vigang_Vang06g08410.1	3470	3496	+	5.36735	1.38e-05	0.919	TTTCATGTCGCAAACAAACAAGTACCA	5000	1530	1504
Motif Extended Data Figure 1A	Drydru_Drydr394S11526	4033	4059	+	5.36735	1.38e-05	0.919	TGTGATGTGGCACATCCACAACGACCA	5000	967	941
Motif Extended Data Figure 1A	Cucargarg_Carg13161-RA	4	30	-	5.32653	1.4e-05	0.919	TGGCATGTTGAAAAGCAGCAGATAGCA	5000	4996	4970
Motif Extended Data Figure 1A	Camsin_rna-XM_028223412.1	3804	3830	+	5.23469	1.44e-05	0.919	ttgcatgtggattaggaataactgaaa	5000	1196	1170
Motif Extended Data Figure 1A	Pyrbet_Chr6.g52017.m1	4907	4933	-	5.18367	1.46e-05	0.919	TGGCTTGTGGTAGAAAGAGAGGAGTCT	5000	93	67
Motif Extended Data Figure 1A	Anacom_Aco005792.1	914	940	+	5.04082	1.53e-05	0.919	GGACACGTGGATGGATGCGAGATGGTC	5000	4086	4060
Motif Extended Data Figure 1A	Casaus_Castanospermum27353-PA	2739	2765	+	5.02041	1.54e-05	0.919	CGCAATGTGGAGAATAAATCAATAAAA	5000	2261	2235
Motif Extended Data Figure 1A	Helann_HanXRQChr07g0189401	2766	2792	-	4.79592	1.65e-05	0.919	TGACATGTAGAGCTTCCATAGCGATAA	5000	2234	2208
Motif Extended Data Figure 1A	Aqucoe_Aqcoe3G256800.1	1145	1171	+	4.63265	1.73e-05	0.919	TGACATGTGTTAGATAGACCTAACGGA	5000	3855	3829
Motif Extended Data Figure 1A	Aralyr_AL7G29270.t1	3562	3588	-	4.57143	1.77e-05	0.919	TGCCACCTGTCTTAAAACTAGCTATTA	5000	1438	1412
Motif Extended Data Figure 1A	Quelob_rna-XM_031095944.1	3883	3909	-	4.41837	1.85e-05	0.919	TACCATGTGGCTTGATGGTAGGAGTTT	5000	1117	1091
Motif Extended Data Figure 1A	Quelob_rna-XM_031095943.1	4689	4715	-	4.41837	1.85e-05	0.919	TACCATGTGGCTTGATGGTAGGAGTTT	5000	311	285
Motif Extended Data Figure 1A	Brarap_BraA01g014750.3C	179	205	+	4.39796	1.86e-05	0.919	CGACATGTGGCGTTAAAATTTCTCATG	5000	4821	4795
Motif Extended Data Figure 1A	Triaes_TraesCS3D02G166900.3	775	801	-	4.37755	1.87e-05	0.919	TGCGACGTGGCGAGCCGAACAGTGCCG	5000	4225	4199
Motif Extended Data Figure 1A	Triaes_TraesCS3D02G166900.1	964	990	-	4.37755	1.87e-05	0.919	TGCGACGTGGCGAGCCGAACAGTGCCG	5000	4036	4010
Motif Extended Data Figure 1A	Triaes_TraesCS3D02G166900.2	964	990	-	4.37755	1.87e-05	0.919	TGCGACGTGGCGAGCCGAACAGTGCCG	5000	4036	4010
Motif Extended Data Figure 1A	Camsin_rna-XM_028236391.1	2663	2689	+	4.34694	1.89e-05	0.919	agacaTTTGGAGAAAACAGAGCTGAGC	5000	2337	2311
Motif Extended Data Figure 1A	Zeamay_Zm00008a025489	3080	3106	-	4.28571	1.93e-05	0.919	TGACACCTGGGACACACACCAGCGCGA	5000	1920	1894
Motif Extended Data Figure 1A	Amahyp_AH011338-RA	1857	1883	-	4.26531	1.94e-05	0.919	CGGCATCAGGCGGATCAGTAGGAAGAG	5000	3143	3117
Motif Extended Data Figure 1A	Zeamay_Zm00008a025489	4012	4038	-	4.22449	1.96e-05	0.919	TGCCCAGTGGCGGACGCGGAACCAAAA	5000	988	962
Motif Extended Data Figure 1A	Lupang_Lup002056.1	1465	1491	-	4.21429	1.97e-05	0.919	CTCCATTTGGCATTCTAACACAAACAA	5000	3535	3509
Motif Extended Data Figure 1A	Spasub_rna-gnl|WGS_QUWT|mrna.E2542_SST22822	4875	4901	-	4.06122	2.06e-05	0.932	AGCCTCCTGGAGAATGCACAGAGGGCG	5000	125	99
Motif Extended Data Figure 1A	Zeamay_Zm00008a010628	4816	4842	-	4.04082	2.07e-05	0.932	TCACTTGTGGCGGGTTGGCAGTGGCCA	5000	184	158
Motif Extended Data Figure 1A	Glymax_Glyma.20G160200.1	417	443	+	3.95918	2.13e-05	0.932	TGCCAAATGTCTAACAACTAGGTGATA	5000	4583	4557
Motif Extended Data Figure 1A	Aqucoe_Aqcoe3G256800.1	999	1025	+	3.82653	2.21e-05	0.932	CTGCACGTGGCACACATACTTGAAGAA	5000	4001	3975
Motif Extended Data Figure 1A	Eurfer_21_12119507_12123895_g27803.t1_1_CDS_2836137473_1774	3607	3633	-	3.78571	2.24e-05	0.932	TGCCATATGGCAGTCAAGAACTCAACT	4998	1391	1365
Motif Extended Data Figure 1A	Tarhas_rna-XM_019201684.1	3591	3617	-	3.76531	2.25e-05	0.932	CGACACGTGGAAAACATTTCGTGGGAT	5000	1409	1383
Motif Extended Data Figure 1A	Tarhas_rna-XM_010531350.1	4502	4528	-	3.76531	2.25e-05	0.932	CGACACGTGGAAAACATTTCGTGGGAT	5000	498	472
Motif Extended Data Figure 1A	Tarhas_rna-XM_010531352.1	4502	4528	-	3.76531	2.25e-05	0.932	CGACACGTGGAAAACATTTCGTGGGAT	5000	498	472
Motif Extended Data Figure 1A	Eurfer_21_12119507_12123895_g27803.t1_1_CDS_2836137473_1774	3361	3387	+	3.46939	2.46e-05	0.951	TGGCAACTGGCTTGCTGAGAAAAATTT	4998	1637	1611
Motif Extended Data Figure 1A	Cuscam_OOIL01000090.1_FGenesh689.1	1095	1121	+	3.43878	2.49e-05	0.951	CGACATGCGGCTCGCGATTCAAAACCT	5000	3905	3879
Motif Extended Data Figure 1A	Begfuc_Begfu91817S44671	1178	1204	-	3.43878	2.49e-05	0.951	CTACGCCTGGCAAAGAAACACCCGGTC	5000	3822	3796
Motif Extended Data Figure 1A	Rhosim_RHSIM_Rhsim07G0080500	4717	4743	+	3.34694	2.56e-05	0.951	CACCACGTGGCCCGTGCCCACCCGGCA	5000	283	257
Motif Extended Data Figure 1A	Spipol_Spipo14G0026000	3955	3981	-	3.33673	2.56e-05	0.951	CAACACGTGGAGCTTGGTGCACAACCA	5000	1045	1019
Motif Extended Data Figure 1A	Daucar_DCAR_029869	4691	4717	-	3.30612	2.59e-05	0.951	TGGCATGTGCAGAAAAGGTAAAAAAAG	5000	309	283
Motif Extended Data Figure 1A	Helann_HanXRQChr06g0173061	231	257	+	3.18367	2.68e-05	0.951	GGCCCTGTGGAAAATGGATAGGTATTG	5000	4769	4743
Motif Extended Data Figure 1A	Camsin_rna-XM_028236391.1	2365	2391	+	3.18367	2.68e-05	0.951	TAGCATGTGGAGCATGGTAAGGAAGAT	5000	2635	2609
Motif Extended Data Figure 1A	Trisub_gene-TSUD_291540	1121	1147	-	3.15306	2.71e-05	0.951	TTGCAGGTGGAAGAAGAAGAAGGAGAA	5000	3879	3853
Motif Extended Data Figure 1A	Trisub_gene-TSUD_291530	2494	2520	-	3.15306	2.71e-05	0.951	TTGCAGGTGGAAGAAGAAGAAGGAGAA	5000	2506	2480
Motif Extended Data Figure 1A	Nicben_Niben101Scf10559g01039.1	1970	1996	+	3.09184	2.76e-05	0.951	TGACATGTATCGGTTAAACCGGACCGG	5000	3030	3004
Motif Extended Data Figure 1A	Helann_HanXRQChr17g0537761	1620	1646	+	3.07143	2.77e-05	0.951	CGACTTGTGGCATGTCAATCAAAACAC	5000	3380	3354
Motif Extended Data Figure 1A	Malbac_rna-gnl|WGS_VIEB|MABA012633	1148	1174	+	3.06122	2.78e-05	0.951	TGCCAAGTGGATTaatcacaaaaaaaa	5000	3852	3826
Motif Extended Data Figure 1A	Poptri_Potri.003G143000.1	2633	2659	+	3.04082	2.8e-05	0.951	TCTCATGTGGAAAAAACATAGGTGGCA	5000	2367	2341
Motif Extended Data Figure 1A	LotjapGifu_LotjaGi2g1v0141400_LC.2	1474	1500	-	3	2.83e-05	0.951	GGATATATGGCAATCAGAGAAGAGAAA	5000	3526	3500
Motif Extended Data Figure 1A	LotjapGifu_LotjaGi2g1v0141400_LC.5	1474	1500	-	3	2.83e-05	0.951	GGATATATGGCAATCAGAGAAGAGAAA	5000	3526	3500
Motif Extended Data Figure 1A	LotjapGifu_LotjaGi2g1v0141400_LC.3	1738	1764	+	2.94898	2.88e-05	0.951	TGCCACCTTGCACAGGCATCTGGCACA	5000	3262	3236
Motif Extended Data Figure 1A	Triaes_TraesCS3A02G159600.1	2155	2181	+	2.92857	2.89e-05	0.951	CGGCACGTGCCGATCGAGGGGGGCACG	5000	2845	2819
Motif Extended Data Figure 1A	Pyrcom_PCP020277.1	2128	2154	+	2.83673	2.97e-05	0.956	TGCCACGTGGCTAAACACTTGATAAAA	5000	2872	2846
Motif Extended Data Figure 1A	Pyrbet_Chr14.g49339.m1	2948	2974	+	2.83673	2.97e-05	0.956	TGCCACGTGGCTAAACACTTGATAAAA	5000	2052	2026
Motif Extended Data Figure 1A	Brarap_BraA01g014750.3C	4025	4051	-	2.72449	3.07e-05	0.96	TTGAATATGGCTATTAGAGAGAAGTAA	5000	975	949
Motif Extended Data Figure 1A	Tarhas_rna-XM_010535264.2	3832	3858	-	2.70408	3.09e-05	0.96	CTGCATGTAGTGGAGGGAGAGACAACA	5000	1168	1142
Motif Extended Data Figure 1A	Aqucoe_Aqcoe3G256800.1	2200	2226	+	2.68367	3.11e-05	0.96	TGAAATGTGGAGTATTGACATGATGTC	5000	2800	2774
Motif Extended Data Figure 1A	Pissat_Psat6g197400.1	2458	2484	+	2.65306	3.14e-05	0.96	TTACAAGTGGAAAATAGGGACTTATTT	5000	2542	2516
Motif Extended Data Figure 1A	Camsin_rna-XM_028241801.1	129	155	+	2.61224	3.17e-05	0.96	caccatgtggctctcacaggcagcttc	5000	4871	4845
Motif Extended Data Figure 1A	Tarhas_rna-XM_010535264.2	2753	2779	+	2.60204	3.18e-05	0.96	TAACATATGTCGAGGAGGTATGAGAAC	5000	2247	2221
Motif Extended Data Figure 1A	Prudul_Prudul26A007342T1	544	570	-	2.4898	3.29e-05	0.976	TTCCACATGGAGTATGGAGTTGTGCTT	5000	4456	4430
Motif Extended Data Figure 1A	Alnglu_Alngl26612S40027	1893	1919	+	2.45918	3.32e-05	0.976	TGACATGTGGCATGGATATTATGGGCA	5000	3107	3081
Motif Extended Data Figure 1A	Triaes_TraesCS3A02G159600.1	1142	1168	+	2.43878	3.34e-05	0.976	TTCTATGTGACGGATTGACCGAGCGCG	5000	3858	3832
Motif Extended Data Figure 1A	Musacu_GSMUA_Achr8T04280_001.v1	4575	4601	-	2.39796	3.38e-05	0.978	CGACATGGGGAGGACGGGGGAGGGAGG	5000	425	399
Motif Extended Data Figure 1A	Eutsal_Thhalv10024328m	4071	4097	-	2.34694	3.43e-05	0.983	TGAGAAGTGGAGAAAAGACAAAAATCG	5000	929	903
Motif Extended Data Figure 1A	Popeup_rna-XM_011024159.1	1481	1507	-	2.26531	3.51e-05	0.987	CTGCATGGGGCGTTTCGAGATTGCCAC	5000	3519	3493
Motif Extended Data Figure 1A	Popeup_rna-XM_011024158.1	2988	3014	-	2.26531	3.51e-05	0.987	CTGCATGGGGCGTTTCGAGATTGCCAC	5000	2012	1986
Motif Extended Data Figure 1A	Datglo_Datgl229S25120	2851	2877	-	2.15306	3.63e-05	1	TGATTTCTGGCAATTGAAGAGGGAAAC	5000	2149	2123
Motif Extended Data Figure 1A	Camsin_rna-XM_028226591.1	4270	4296	-	2.07143	3.72e-05	1	TGCCACATGACATGAGTAGAGTAAAAC	5000	730	704
Motif Extended Data Figure 1A	Cucmax_CmaCh04G005790.1	4497	4523	-	2.04082	3.75e-05	1	TTCCATGTGCCTACTTGAGAAAGAGAC	5000	503	477
Motif Extended Data Figure 1A	Camsin_rna-XM_028205534.1	4871	4897	+	1.92857	3.87e-05	1	tgagacgaggcgcgcgagccgagactt	5000	129	103
Motif Extended Data Figure 1A	Popalb_rna-XM_035039685.1	2679	2705	-	1.87755	3.93e-05	1	CTGCATGTAGCATTTCGAGATAGCCAC	5000	2321	2295
Motif Extended Data Figure 1A	Helann_HanXRQChr06g0173041	842	868	+	1.86735	3.94e-05	1	GTACACGTGGCGCGCTTACATTCGTCC	5000	4158	4132
Motif Extended Data Figure 1A	Petaxi_Peaxi162Scf00074g00543.1	796	822	-	1.7551	4.07e-05	1	TGATACATGGAATAGAAACAACAGATG	5000	4204	4178
Motif Extended Data Figure 1A	Capann_rna-XM_016688268.1	1629	1655	+	1.73469	4.09e-05	1	CTACACATGGTTAACCAAGATAAGTCA	5000	3371	3345
Motif Extended Data Figure 1A	Cercan_Cerca93S11435	4823	4849	+	1.73469	4.09e-05	1	TTGCAAGTGGTAGATAGAGAGCTCTTG	5000	177	151
Motif Extended Data Figure 1A	Camsin_rna-XM_028231341.1	1583	1609	-	1.71429	4.12e-05	1	CTCAACCTGGATGAGGGACAAGAGTCC	5000	3417	3391
Motif Extended Data Figure 1A	Prudul_Prudul26A016137T1	1969	1995	+	1.70408	4.13e-05	1	CTCAACGAGGCAAAGAAGGAGGACACA	5000	3031	3005
Motif Extended Data Figure 1A	Drydru_Drydr394S11526	4018	4044	-	1.65306	4.19e-05	1	TGCCACATCACAGGAAAAGAGGAGGTA	5000	982	956
Motif Extended Data Figure 1A	Anacom_Aco004459.1	3461	3487	+	1.58163	4.28e-05	1	GGCGACGTGGCGAAGGAGGACGAGGGG	5000	1539	1513
Motif Extended Data Figure 1A	Eurfer_21_12119507_12123895_g27803.t1_1_CDS_2836137473_1774	3622	3648	+	1.56122	4.3e-05	1	TGCCATATGGCATCTCGTTCCAGCGCC	4998	1376	1350
Motif Extended Data Figure 1A	Boestr_Bostr.29223s0038.1	1992	2018	-	1.4898	4.39e-05	1	CTGCATTTGGCGAATTCTCAAACAATG	5000	3008	2982
Motif Extended Data Figure 1A	Pruavi_Pav_sc0002250.1_g040.1.mk	2895	2921	-	1.45918	4.43e-05	1	TGACATGTGTGGAATTATGAATTCATT	5000	2105	2079
Motif Extended Data Figure 1A	Pruavi_Pav_sc0001498.1_g170.1.br	4474	4500	-	1.45918	4.43e-05	1	TGACATGTGTGGAATTATGAATTCATT	5000	526	500
Motif Extended Data Figure 1A	Prumum_rna-XM_016795806.1	4673	4699	-	1.45918	4.43e-05	1	TGACATGTGTGGAATTATGAATTCATT	5000	327	301
Motif Extended Data Figure 1A	Prumum_rna-XM_016795805.1	4673	4699	-	1.45918	4.43e-05	1	TGACATGTGTGGAATTATGAATTCATT	5000	327	301
Motif Extended Data Figure 1A	Prumum_rna-XM_008240944.2	4673	4699	-	1.45918	4.43e-05	1	TGACATGTGTGGAATTATGAATTCATT	5000	327	301
Motif Extended Data Figure 1A	Bradis_Bradi2g31710.1	4398	4424	+	1.40816	4.5e-05	1	TCACATATGTCATATGATGATGGAGTA	5000	602	576
Motif Extended Data Figure 1A	Helann_HanXRQChr08g0213791	3789	3815	+	1.39796	4.51e-05	1	CGCCATGAGCGACGGAGAGAGAGAGAG	5000	1211	1185
Motif Extended Data Figure 1A	Helann_HanXRQChr06g0173011	3429	3455	-	1.38776	4.52e-05	1	TGGCACGTTTCGGGCCAACAGATTACG	5000	1571	1545
Motif Extended Data Figure 1A	Helann_HanXRQChr17g0537531	3424	3450	+	1.35714	4.56e-05	1	TTACACGTGTTGAATAGATCTGAAAAA	5000	1576	1550
Motif Extended Data Figure 1A	Maldom_MD14G1133200	1162	1188	+	1.28571	4.66e-05	1	TGCCAAGTGGATTAATCATAAAAAAAC	5000	3838	3812
Motif Extended Data Figure 1A	Caprub_Carub.0007s1707.1	730	756	-	1.15306	4.83e-05	1	TTCCCTTTGGCGTTTAGACATCAACTC	5000	4270	4244
Motif Extended Data Figure 1A	Capgra_Cagra.1226s0068.1	2456	2482	-	1.15306	4.83e-05	1	TTCCCTTTGGCGTTTAGACATCAACTC	5000	2544	2518
Motif Extended Data Figure 1A	Nicben_Niben101Scf10559g01039.1	1555	1581	-	1.12245	4.88e-05	1	CTACATGTGCAAGGGACACCTGGAAAC	5000	3445	3419
Motif Extended Data Figure 1A	Nicben_Niben101Scf08326g00020.1	4926	4952	-	1.08163	4.93e-05	1	ATGTATGTGGCGAGAAGAGAAGAGTTA	5000	74	48
Motif Extended Data Figure 1A	Pruyed_rna-gnl|WGS_PJQY|mrna.Pyn_02762	3006	3032	+	1.03061	5e-05	1	TGCCACCtgtcaaaatagtatagccgc	5000	1994	1968
Motif Extended Data Figure 1A	Pyrbet_Chr14.g49339.m1	3820	3846	+	0.979592	5.08e-05	1	TGCCACATGGCACACGTTTGGCAGTTA	5000	1180	1154
Motif Extended Data Figure 1A	Capann_rna-XM_016696995.1	699	725	+	0.959184	5.11e-05	1	TACCATATGGCGGAGAATCAGCTTTCG	5000	4301	4275
Motif Extended Data Figure 1A	Triaes_TraesCS3A02G159600.1	2148	2174	+	0.908163	5.18e-05	1	CGACGTGCGGCACGTGCCGATCGAGGG	5000	2852	2826
Motif Extended Data Figure 1A	Pruavi_Pav_sc0001498.1_g170.1.br	700	726	+	0.826531	5.3e-05	1	TTATATATGGAGAAGAAAGATAACGAA	5000	4300	4274
Motif Extended Data Figure 1A	Nicben_Niben101Scf10559g01037.1	3021	3047	+	0.755102	5.41e-05	1	TGCCATGTGACCAGGAGATCACGGGTT	5000	1979	1953
Motif Extended Data Figure 1A	Mornot_rna-XM_024172797.1	4757	4783	-	0.632653	5.6e-05	1	TTCCGTGTTGCACGCGACCACTGAAAC	5000	243	217
Motif Extended Data Figure 1A	Mornot_rna-XM_024172796.1	4757	4783	-	0.632653	5.6e-05	1	TTCCGTGTTGCACGCGACCACTGAAAC	5000	243	217
Motif Extended Data Figure 1A	Fraiin_evm.model.scaf_65.357	637	663	-	0.581633	5.68e-05	1	CTACACGAAGCACATGAAGCAGAAGCG	5000	4363	4337
Motif Extended Data Figure 1A	Camsin_rna-XM_028197178.1	703	729	+	0.561224	5.71e-05	1	tgacattttgaaaacAGATATATCGAC	5000	4297	4271
Motif Extended Data Figure 1A	Poptri_Potri.003G143000.1	2654	2680	-	0.561224	5.71e-05	1	CTGCATGTAGCATTTCGAGATTGCCAC	5000	2346	2320
Motif Extended Data Figure 1A	Pruavi_Pav_sc0001296.1_g360.1.mk	2707	2733	-	0.479592	5.84e-05	1	TGACATGTGTGGAATTATGATTTCATT	5000	2293	2267
Motif Extended Data Figure 1A	Cuscam_OOIL01000090.1_FGenesh689.1	2826	2852	+	0.408163	5.96e-05	1	CTCAACGTGTCAAGCCACCAAATACCT	5000	2174	2148
Motif Extended Data Figure 1A	Mornot_rna-XM_024172797.1	4326	4352	-	0.112245	6.47e-05	1	GGACACGTGGAGGGAGGATAACATGAC	5000	674	648
Motif Extended Data Figure 1A	Mornot_rna-XM_024172796.1	4326	4352	-	0.112245	6.47e-05	1	GGACACGTGGAGGGAGGATAACATGAC	5000	674	648
Motif Extended Data Figure 1A	Aeseve_Ae09g22120.1	2862	2888	-	0.0816327	6.52e-05	1	CCACTTGTGGAATGCAATGAGGACCAC	5000	2138	2112
Motif Extended Data Figure 1A	Helann_HanXRQChr06g0173021	3278	3304	-	0.0714286	6.54e-05	1	CACCATGCGGGGAGTGGGGCGGTGACC	5000	1722	1696
Motif Extended Data Figure 1A	Poptri_Potri.001G087900.1	1164	1190	+	0.0510204	6.58e-05	1	TAGCATATGGCATCTAGACAAACAGTC	5000	3836	3810
Motif Extended Data Figure 1A	Poptri_Potri.001G087900.1	1238	1264	+	0.0510204	6.58e-05	1	TAGCATATGGCATCTAGACAAACAGTC	5000	3762	3736
Motif Extended Data Figure 1A	Arahyp_arahy.Tifrunner.gnm1.ann1.62AJ6F.1	3676	3702	+	0.0510204	6.58e-05	1	TGACACGTGACATACTAACATACTAAC	5000	1324	1298
Motif Extended Data Figure 1A	Capann_rna-XM_016688268.1	1149	1175	+	0.0204082	6.64e-05	1	TTCCATCTGCAGGATAAAGCTTTGGCT	5000	3851	3825
Motif Extended Data Figure 1A	Helann_HanXRQChr08g0213791	2812	2838	+	0.0204082	6.64e-05	1	TGTCACGTGCCACGTCATCAAAAAGTA	5000	2188	2162
Motif Extended Data Figure 1A	Aralyr_AL7G29270.t1	4178	4204	-	0	6.67e-05	1	TGAGAAGTGGAGAAAAGACAAATCCTG	5000	822	796
Motif Extended Data Figure 1A	Aratha_AT4G24020.1	4261	4287	-	0	6.67e-05	1	TGAGAAGTGGAGAAAAGACAAATCCTG	5000	739	713
Motif Extended Data Figure 1A	Mimpudillu_Mimpu5007S24951	1541	1567	-	-0.0306122	6.73e-05	1	TGAGAGATGGAGAATAGGCAGTGGATA	5000	3459	3433
Motif Extended Data Figure 1A	Potmic_21914_t	681	707	-	-0.0408163	6.75e-05	1	TGACGAGTGGAGGGTACACCAATGGTC	5000	4319	4293
Motif Extended Data Figure 1A	Daucar_DCAR_029869	3912	3938	-	-0.153061	6.96e-05	1	TGCCATAAGGTAAGGTGAGAAGAGGAG	5000	1088	1062
Motif Extended Data Figure 1A	Capann_rna-XM_016696995.1	820	846	+	-0.153061	6.96e-05	1	TAACATATGGAAAATGAATATTAGTAC	5000	4180	4154
Motif Extended Data Figure 1A	Pyrcom_PCP020277.1	2113	2139	-	-0.22449	7.1e-05	1	AGCCACGTGGCACAAATGGGGCAGCCA	5000	2887	2861
Motif Extended Data Figure 1A	Spasub_rna-gnl|WGS_QUWT|mrna.E2542_SST22822	3692	3718	+	-0.255102	7.16e-05	1	TGCCACGTGTTGTTATGTGACAAAGAG	5000	1308	1282
Motif Extended Data Figure 1A	Triaes_TraesCS3B02G190300.1	4842	4868	-	-0.265306	7.18e-05	1	TGCCATATGTGGGGGAGGGGGGGATCA	5000	158	132
Motif Extended Data Figure 1A	Tarhas_rna-XM_019202011.1	2070	2096	+	-0.357143	7.36e-05	1	TGCGTCGTGTCACGCTGAGACGTGTTT	5000	2930	2904
Motif Extended Data Figure 1A	Tarhas_rna-XM_010543489.2	3353	3379	+	-0.357143	7.36e-05	1	TGCGTCGTGTCACGCTGAGACGTGTTT	5000	1647	1621
Motif Extended Data Figure 1A	Maldom_MD06G1111900	150	176	+	-0.397959	7.44e-05	1	CTGAATGTGTCAAGAAATGAGTGGGGA	5000	4850	4824
Motif Extended Data Figure 1A	Malbac_rna-gnl|WGS_VIEB|MABA017987	421	447	+	-0.397959	7.44e-05	1	CTGAATGTGTCAAGAAATGAGTGGGGA	5000	4579	4553
Motif Extended Data Figure 1A	Camsin_rna-XM_028246433.1	4430	4456	+	-0.397959	7.44e-05	1	CCCCAAATGGATAACTGAGAGGAGGGA	5000	570	544
Motif Extended Data Figure 1A	Nicben_Niben101Scf10559g01037.1	1933	1959	-	-0.469388	7.59e-05	1	CGACACATTGCAGTCAATGATAACCAA	5000	3067	3041
Motif Extended Data Figure 1A	Camsin_rna-XM_028196592.1	1204	1230	-	-0.479592	7.61e-05	1	TTCCATGGGACAGACCGTGATGTCACG	5000	3796	3770
Motif Extended Data Figure 1A	Musacu_GSMUA_Achr8T04280_001.v1	4330	4356	-	-0.489796	7.63e-05	1	CCCCGTGTGGCGCGTGGCAACGGAAAC	5000	670	644
Motif Extended Data Figure 1A	Cucargarg_Carg13161-RA	2957	2983	+	-0.693878	8.07e-05	1	CTCAACTTGTCAAACAAAGATCAATCC	5000	2043	2017
Motif Extended Data Figure 1A	Camsin_rna-XM_028196305.1	177	203	-	-0.704082	8.09e-05	1	TGCCATTTGGAGGATTTATAAAGAACT	5000	4823	4797
Motif Extended Data Figure 1A	Camsin_rna-XM_028231341.1	2304	2330	-	-0.704082	8.09e-05	1	TGCCATTTGGAGGATTTATAAAGAACT	5000	2696	2670
Motif Extended Data Figure 1A	Camsin_rna-XM_028241801.1	3621	3647	-	-0.704082	8.09e-05	1	TGCCATTTGGAGGATTTATAAAGAACT	5000	1379	1353
Motif Extended Data Figure 1A	Quelob_rna-XM_031095944.1	3979	4005	+	-0.704082	8.09e-05	1	TTCTATGTGGATTACAATCATTACATA	5000	1021	995
Motif Extended Data Figure 1A	Quelob_rna-XM_031095943.1	4785	4811	+	-0.704082	8.09e-05	1	TTCTATGTGGATTACAATCATTACATA	5000	215	189
Motif Extended Data Figure 1A	Querob_Qrob_P0374810.2	4806	4832	+	-0.704082	8.09e-05	1	TTCTATGTGGATTACAATCATTACATA	5000	194	168
Motif Extended Data Figure 1A	Helann_HanXRQChr17g0537531	2980	3006	-	-0.714286	8.12e-05	1	TGTCATGTGTCAAACTCTTATTGGTTT	5000	2020	1994
Motif Extended Data Figure 1A	Triaes_TraesCS3A02G159600.1	817	843	+	-0.744898	8.18e-05	1	CGACCTGGGGAGAGAGGAGATCCGCCG	5000	4183	4157
Motif Extended Data Figure 1A	Triaes_TraesCS3A02G159600.1	3399	3425	-	-0.77551	8.25e-05	1	TGGCATATGCCGCGTCGAGTATAAATG	5000	1601	1575
Motif Extended Data Figure 1A	Jugreg_Jr02_15650_p1	1319	1345	+	-0.785714	8.27e-05	1	CTCCACGTGACTGAGACAAACAAAGCG	5000	3681	3655
Motif Extended Data Figure 1A	Triaes_TraesCS3B02G190300.1	2119	2145	-	-0.795918	8.3e-05	1	CTAGATTTGGCGCCGGGACAGCGCGCT	5000	2881	2855
Motif Extended Data Figure 1A	Begfuc_Begfu3390S11233	4144	4170	+	-0.928571	8.6e-05	1	CTCCACTTAGCGAACCGTGAAAGGCAA	5000	856	830
Motif Extended Data Figure 1A	Camsin_rna-XM_028205534.1	4556	4582	+	-0.94898	8.65e-05	1	atacacgtgtatggaggggagcaaaag	5000	444	418
Motif Extended Data Figure 1A	Orysat_LOC_Os01g13540.1	1465	1491	+	-0.959184	8.67e-05	1	CGACAGGGGGCAGTTGGGGCGCTGCGC	5000	3535	3509
Motif Extended Data Figure 1A	Aqucoe_Aqcoe6G066000.1	3328	3354	+	-1.0102	8.79e-05	1	TGACACCTTGCAAAGAATGATATCCAT	5000	1672	1646
Motif Extended Data Figure 1A	Pissat_Psat6g197400.1	308	334	-	-1.02041	8.82e-05	1	TGACTTGTGTAGAAAAAAGTGTAGGTA	5000	4692	4666
Motif Extended Data Figure 1A	Helann_HanXRQChr08g0213811	2670	2696	-	-1.02041	8.82e-05	1	CACCACGTGTGTCTAGAAGAGGGGAAC	5000	2330	2304
Motif Extended Data Figure 1A	Casaus_Castanospermum27353-PA	2724	2750	-	-1.05102	8.89e-05	1	CTCCACATTGCGTAGAAGTATAGAGAA	5000	2276	2250
Motif Extended Data Figure 1A	Linusi_Lus_GLEAN_10036419	3714	3740	+	-1.06122	8.91e-05	1	CGGCATCTCGCAAACAAGCTGCCGTCG	5000	1286	1260
Motif Extended Data Figure 1A	Vigang_Vang06g08410.1	399	425	+	-1.07143	8.94e-05	1	TGGCATGTAACTCACTAATAGGTGTTG	5000	4601	4575
Motif Extended Data Figure 1A	Cercan_Cerca93S11435	2349	2375	+	-1.12245	9.06e-05	1	CTCCATGTCGCTAATGACCCTTTAATT	5000	2651	2625
Motif Extended Data Figure 1A	Nicben_Niben101Scf10559g01039.1	1557	1583	+	-1.15306	9.14e-05	1	TTCCAGGTGTCCCTTGCACATGTAGTA	5000	3443	3417
Motif Extended Data Figure 1A	Citlan_Cla012828	607	633	-	-1.17347	9.19e-05	1	TGCTACGTGAAGAACAAGTCGAGCACC	5000	4393	4367
Motif Extended Data Figure 1A	Helann_HanXRQChr06g0172921	1833	1859	-	-1.17347	9.19e-05	1	CGCCACGCGGGGAGGTGTTCGGTGACC	5000	3167	3141
Motif Extended Data Figure 1A	Camsin_rna-XM_028204767.1	2754	2780	+	-1.19388	9.24e-05	1	CGACACATGCAGGGTAggtattgaaaa	5000	2246	2220
Motif Extended Data Figure 1A	Solpen_Sopen08g030980.1	4940	4966	+	-1.21429	9.29e-05	1	CGCCACATACATAATAGAGAGAGAAAA	5000	60	34
Motif Extended Data Figure 1A	Sollyc_Solyc08g082750.2.1	4940	4966	+	-1.21429	9.29e-05	1	CGCCACATACATAATAGAGAGAGAAAA	5000	60	34
Motif Extended Data Figure 1A	Cucmax_CmaCh04G005790.1	3804	3830	-	-1.28571	9.47e-05	1	TGCCTTAAGGAACACGGACACAAATGG	5000	1196	1170
Motif Extended Data Figure 1A	Zeamay_Zm00008a010628	4021	4047	+	-1.29592	9.5e-05	1	TGAGATGTGAAGCTTGCATAGAAAGGA	5000	979	953
Motif Extended Data Figure 1A	Zeamay_Zm00008a030388	4633	4659	-	-1.30612	9.52e-05	1	TGCAATCTAGCATACAGCCCCATGGCG	5000	367	341
Motif Extended Data Figure 1A	Tarhas_rna-XM_010535264.2	970	996	+	-1.30612	9.52e-05	1	CGGCCTGTTTCAGACCCACAGTGAGAA	5000	4030	4004
Motif Extended Data Figure 1A	Nicben_Niben101Scf07289g00001.1	369	395	-	-1.31633	9.55e-05	1	ATGTATGTGGCGAGAAGGGAAGAGTTA	444	75	49
Motif Extended Data Figure 1A	Rubocc_Bras_T01695	4516	4542	+	-1.32653	9.57e-05	1	TTGAATTTGGCACACATACAGAAAATA	5000	484	458
Motif Extended Data Figure 1A	Begfuc_Begfu3390S11233	4621	4647	-	-1.34694	9.63e-05	1	TTACACGTGTCAAATAAATGTAAATAT	5000	379	353
Motif Extended Data Figure 1A	Nicben_Niben101Scf10559g01037.1	1502	1528	-	-1.35714	9.65e-05	1	TGATATCTGTCAAACTACTAAAGAACT	5000	3498	3472
Motif Extended Data Figure 1A	Orysat_LOC_Os01g13540.1	1674	1700	+	-1.35714	9.65e-05	1	GGACACGTGGCAGGATGGGAAGGTAGA	5000	3326	3300
Motif Extended Data Figure 1A	Glysoj_rna-XM_028365184.1	4284	4310	-	-1.37755	9.71e-05	1	TTATATGTGGGAATCAAAGATAAATAC	5000	716	690
Motif Extended Data Figure 1A	Glymax_Glyma.20G160200.1	4492	4518	-	-1.37755	9.71e-05	1	TTATATGTGGGAATCAAAGATAAATAC	5000	508	482
Motif Extended Data Figure 1A	Glysoj_rna-XM_028365182.1	4492	4518	-	-1.37755	9.71e-05	1	TTATATGTGGGAATCAAAGATAAATAC	5000	508	482
Motif Extended Data Figure 1A	Helann_HanXRQChr06g0173131	1147	1173	+	-1.37755	9.71e-05	1	TTCCACGTGTCTCACCGGTGGGCCCGG	5000	3853	3827
Motif Extended Data Figure 1A	Helann_HanXRQChr06g0173131	1132	1158	-	-1.38776	9.73e-05	1	AGACACGTGGAAATCGGGGTGTGACAG	5000	3868	3842
Motif Extended Data Figure 1A	Lupalb_Lalb_Chr02g0141111	2101	2127	-	-1.38776	9.73e-05	1	TGATATTTGGAAGACGCACATGGCTTA	5000	2899	2873
Motif Extended Data Figure 1A	Sorbic_Sobic.003G003600.1	1717	1743	+	-1.39796	9.76e-05	1	CGCCACATAGTGCTTTCAGAGAAAAGA	5000	3283	3257
Motif Extended Data Figure 1A	Solpen_Sopen08g030980.1	4925	4951	-	-1.41837	9.81e-05	1	ATGTATGTGGCGAGAAGAGAAAGATGA	5000	75	49
Motif Extended Data Figure 1A	Sollyc_Solyc08g082750.2.1	4925	4951	-	-1.41837	9.81e-05	1	ATGTATGTGGCGAGAAGAGAAAGATGA	5000	75	49
Motif Extended Data Figure 1A	Camsin_rna-XM_028241801.1	1422	1448	+	-1.45918	9.92e-05	1	caccgtgtggctctcacggattGCTTC	5000	3578	3552

## Sheet: NLP6-7_motif_Ext Data Fig. 1B
motif_id	sequence_name	start	stop	strand	score	p-value	q-value	matched_sequence	upstream_region_length	start_from_atg	end_from_atg
Motif Extended Data Figure 1B	Capann_rna-XM_016699069.1	297	343	-	11.2449	1.18e-07	0.17	TCCAGATTTTTTTGTGGTTCTATGTGGCGAGTAGAGAGAAGAGAGAG	362	65	19
Motif Extended Data Figure 1B	Capann_rna-XM_016699071.1	297	343	-	11.2449	1.18e-07	0.17	TCCAGATTTTTTTGTGGTTCTATGTGGCGAGTAGAGAGAAGAGAGAG	507	210	164
Motif Extended Data Figure 1B	Pruyed_rna-gnl|WGS_PJQY|mrna.Pyn_02762	2654	2700	-	6.08163	6.2e-07	0.485	TTTAAAATTTGTTGCAATGCAATGTGGCTCGTGACCATGAAGGCACT	5000	2346	2300
Motif Extended Data Figure 1B	Nicben_Niben101Scf10559g01039.1	4865	4911	-	5.80612	6.75e-07	0.485	GTCATTAAAGCAACATTAGCCATGTGGCTATCAAATAGTAGTGAAGC	5000	135	89
Motif Extended Data Figure 1B	Sollyc_Solyc08g082750.2.1	4922	4968	-	1.46939	2.4e-06	0.891	GATTTTCTCTCTCTATTATGTATGTGGCGAGAAGAGAAAGATGACGA	5000	78	32
Motif Extended Data Figure 1B	Solpen_Sopen08g030980.1	4922	4968	-	1.46939	2.4e-06	0.891	GATTTTCTCTCTCTATTATGTATGTGGCGAGAAGAGAAAGATGACGA	5000	78	32
Motif Extended Data Figure 1B	Horvul_HORVU3Hr1G032170.1	717	763	+	1.07143	2.69e-06	0.891	AAAATTATAGATACGTTTGAGATGTATCAAGTACATAGGTCCATGCG	5000	4283	4237
Motif Extended Data Figure 1B	Tarhas_rna-XM_019201684.1	2429	2475	-	0.122449	3.5e-06	0.891	CATAAATAATGGAGATTTGACACGTGGAAGACTGCACATCCCATTAC	5000	2571	2525
Motif Extended Data Figure 1B	Tarhas_rna-XM_010531352.1	3340	3386	-	0.122449	3.5e-06	0.891	CATAAATAATGGAGATTTGACACGTGGAAGACTGCACATCCCATTAC	5000	1660	1614
Motif Extended Data Figure 1B	Tarhas_rna-XM_010531350.1	3340	3386	-	0.122449	3.5e-06	0.891	CATAAATAATGGAGATTTGACACGTGGAAGACTGCACATCCCATTAC	5000	1660	1614
Motif Extended Data Figure 1B	Bradis_Bradi2g31710.1	1865	1911	-	-0.173469	3.79e-06	0.891	ACAGGATTGTCTTCGAGTTCTACGAGGCGGGCGCGCCGCGACGCCTT	5000	3135	3089
Motif Extended Data Figure 1B	Petaxi_Peaxi162Scf00391g00424.1	1436	1482	-	-0.479592	4.12e-06	0.891	GTCATTATGTGTAAGTTCTATACCTGGCGCAACTTGAAGTCGTAAAC	5000	3564	3518
Motif Extended Data Figure 1B	Drydru_Drydr394S11526	4015	4061	-	-0.602041	4.26e-06	0.891	TGTGGTCGTTGTGGATGTGCCACATCACAGGAAAAGAGGAGGTACAC	5000	985	939
Motif Extended Data Figure 1B	Helann_HanXRQChr08g0213811	2667	2713	-	-0.816327	4.52e-06	0.891	ACCCTTTTTTGTTGGATCACCACGTGTGTCTAGAAGAGGGGAACATA	5000	2333	2287
Motif Extended Data Figure 1B	Cuscam_OOIL01000090.1_FGenesh689.1	1078	1124	+	-0.918367	4.65e-06	0.891	GTCAATCAAGCTCTGGACGACATGCGGCTCGCGATTCAAAACCTAGC	5000	3922	3876
Motif Extended Data Figure 1B	Bradis_Bradi2g08177.1	4316	4362	-	-1.85714	5.98e-06	1	ACCAAATTATTTATACGTGGCATGTGTCATGTCGAGTACGGATGTTA	5000	684	638
Motif Extended Data Figure 1B	Nicben_Niben101Scf10559g01037.1	1499	1545	-	-2	6.21e-06	1	GATGAACTTGATTCTTTTGATATCTGTCAAACTACTAAAGAACTGCA	5000	3501	3455
Motif Extended Data Figure 1B	Eurfer_21_12119507_12123895_g27803.t1_1_CDS_2836137473_1774	3344	3390	+	-2.31633	6.75e-06	1	GAGGACGCTGCTGCCTTTGGCAACTGGCTTGCTGAGAAAAATTTGTC	4998	1654	1608
Motif Extended Data Figure 1B	Cicari_Ca_10307.1	4382	4428	-	-2.4898	7.07e-06	1	TCCAGACATTCTGATATCAATATGTGTCGAAGACACATGCACACCTT	5000	618	572
Motif Extended Data Figure 1B	Daucar_DCAR_029869	4689	4735	+	-2.80612	7.68e-06	1	AACTTTTTTTACCTTTTCTGCACATGCCACAAGGAGAAGTAGAAGAC	5000	311	265
Motif Extended Data Figure 1B	Aralyr_AL7G29270.t1	4175	4221	-	-2.9898	8.06e-06	1	GATTATTAATGGGAAATTGAGAAGTGGAGAAAAGACAAATCCTGGGC	5000	825	779
Motif Extended Data Figure 1B	Aratha_AT4G24020.1	4258	4304	-	-3.53061	9.28e-06	1	GATTATTAATGGGAAATTGAGAAGTGGAGAAAAGACAAATCCTGGAC	5000	742	696
Motif Extended Data Figure 1B	Triaes_TraesCS3B02G190300.1	2116	2162	-	-3.61224	9.48e-06	1	TAGAAAGGGGGGTGAGGCTAGATTTGGCGCCGGGACAGCGCGCTAGA	5000	2884	2838
Motif Extended Data Figure 1B	Querob_Qrob_P0374810.2	4596	4642	-	-3.77551	9.88e-06	1	GTGGTATTATCTATTGTTGTCATGTGACGTGGGATCTATGAGCCCAC	5000	404	358
Motif Extended Data Figure 1B	Vigang_Vang06g08410.1	3453	3499	+	-3.86735	1.01e-05	1	AAAGAAAATCGAACTTCTTTCATGTCGCAAACAAACAAGTACCAAAG	5000	1547	1501
Motif Extended Data Figure 1B	Amahyp_AH011338-RA	1854	1900	-	-3.94898	1.03e-05	1	CAGGGTCAACTTCCATTCGGCATCAGGCGGATCAGTAGGAAGAGCAC	5000	3146	3100
Motif Extended Data Figure 1B	Triaes_TraesCS3D02G166900.3	3719	3765	-	-4.02041	1.05e-05	1	ACAAACTTATGTATGGGTGGCATATGCCGTGTCGAGTATAAATGATG	5000	1281	1235
Motif Extended Data Figure 1B	Triaes_TraesCS3D02G166900.1	3908	3954	-	-4.02041	1.05e-05	1	ACAAACTTATGTATGGGTGGCATATGCCGTGTCGAGTATAAATGATG	5000	1092	1046
Motif Extended Data Figure 1B	Triaes_TraesCS3D02G166900.2	3908	3954	-	-4.02041	1.05e-05	1	ACAAACTTATGTATGGGTGGCATATGCCGTGTCGAGTATAAATGATG	5000	1092	1046
Motif Extended Data Figure 1B	Camsin_rna-XM_028238304.1	154	200	-	-4.23469	1.11e-05	1	GCATGTGTATGTACTTTTTCAATGTGGAAAAACAATCATTGACTAGT	3797	3643	3597
Motif Extended Data Figure 1B	Aqucoe_Aqcoe3G256800.1	1128	1174	+	-4.57143	1.21e-05	1	TGTTTAGTATATTGGAGTGACATGTGTTAGATAGACCTAACGGAGGT	5000	3872	3826
Motif Extended Data Figure 1B	Tarhas_rna-XM_019202494.1	349	395	-	-4.70408	1.25e-05	1	CAATAGAACTGTGTCTGTTTCATGTAGCATACCTTGAGATGGTCTTA	5000	4651	4605
Motif Extended Data Figure 1B	Tarhas_rna-XM_010540543.1	1136	1182	-	-4.70408	1.25e-05	1	CAATAGAACTGTGTCTGTTTCATGTAGCATACCTTGAGATGGTCTTA	5000	3864	3818
Motif Extended Data Figure 1B	Helann_HanXRQChr08g0213781	2955	3001	+	-4.76531	1.27e-05	1	GTAAATGGAGATAGTTTAGGCATATGAAGAGTAGGTAGACGACAACA	5000	2045	1999
Motif Extended Data Figure 1B	Orysat_LOC_Os01g13540.1	1657	1703	+	-4.84694	1.3e-05	1	GCAGGACCAGGTTGTAGGGACACGTGGCAGGATGGGAAGGTAGATTC	5000	3343	3297
Motif Extended Data Figure 1B	Helann_HanXRQChr07g0189401	2750	2796	-	-5.02041	1.36e-05	1	ATCATGACATGTAGAGCTTCCATAGCGATAATAAACAAAAAAGAAGA	5000	2250	2204
Motif Extended Data Figure 1B	Brarap_BraA01g014750.3C	162	208	+	-5.19388	1.42e-05	1	ACCAAAATATTAACCGTCGACATGTGGCGTTAAAATTTCTCATGGAT	5000	4838	4792
Motif Extended Data Figure 1B	Aralyr_AL2G10270.t1	957	1003	-	-5.91837	1.7e-05	1	CAGACAGTTGGTTCTTTCTTCACCTGGCATCCACATAGTAAGGTTTC	5000	4043	3997
Motif Extended Data Figure 1B	Brarap_BraA01g014750.3C	4022	4068	-	-5.94898	1.71e-05	1	AAATCAAGACCTAAAAGTTGAATATGGCTATTAGAGAGAAGTAAAAA	5000	978	932
Motif Extended Data Figure 1B	Orysat_LOC_Os01g13540.1	423	469	+	-6.17347	1.81e-05	1	AGTGTTTGCGGGATCGTCGCCATGTGGCCAAACCAGAGACGCCGTGG	5000	4577	4531
Motif Extended Data Figure 1B	Ambtri_evm_27.model.AmTr_v1.0_scaffold00080.66	4424	4470	-	-6.23469	1.84e-05	1	AAAAAAAAGGATGCAATTTCTACGTGGCCAGTAAATATATTTTTTAA	5000	576	530
Motif Extended Data Figure 1B	Spipol_Spipo14G0026000	3952	3998	-	-6.42857	1.93e-05	1	ACGGAGGAGGACAGAGGCAACACGTGGAGCTTGGTGCACAACCAAAG	5000	1048	1002
Motif Extended Data Figure 1B	Nicben_Niben101Scf10559g01037.1	3249	3295	-	-6.46939	1.95e-05	1	AATATTCTTTGTAGTACCTAAATGTAGCTTTAGGCTACAAGTAAAGA	5000	1751	1705
Motif Extended Data Figure 1B	Camsin_rna-XM_028208659.1	1554	1600	-	-6.53061	1.98e-05	1	GCATGTGTATATACTTTTTCAATGTGGAAAAACAATCACTGACTAGT	5000	3446	3400
Motif Extended Data Figure 1B	Casaus_Castanospermum27353-PA	2721	2767	-	-6.55102	1.99e-05	1	TTTTTTATTGATTTATTCTCCACATTGCGTAGAAGTATAGAGAAGAA	5000	2279	2233
Motif Extended Data Figure 1B	Solpen_Sopen08g004270.1	4922	4968	-	-6.57143	2e-05	1	TTTTTTTCACAGAGATTTTGTATGTGGCGCGTGGAGAAGAAAGGAAA	5000	78	32
Motif Extended Data Figure 1B	Caprub_Carub.0002s0022.1	2727	2773	-	-6.59184	2.01e-05	1	CAGAAAGTTGGTTCTTTCTTCACCTAGCATCCACATAGTAAGGTTTC	5000	2273	2227
Motif Extended Data Figure 1B	Capann_rna-XM_016710104.1	4413	4459	+	-6.72449	2.08e-05	1	TAAGTATCAACTATATTCGGCATTTGTAGCGAGAAAATAGAACCCCA	5000	587	541
Motif Extended Data Figure 1B	Sorbic_Sobic.003G003600.1	3765	3811	-	-6.84694	2.14e-05	1	AGGTGACGTGGCTGGAGGTCCACGTGTAGAGCAGGGAGTGGGGGCAG	5000	1235	1189
Motif Extended Data Figure 1B	Helann_HanXRQChr06g0173061	214	260	+	-6.85714	2.14e-05	1	TCCAAAAAGCTTGGAACGGCCCTGTGGAAAATGGATAGGTATTGGCT	5000	4786	4740
Motif Extended Data Figure 1B	Camsin_rna-XM_028208655.1	3983	4029	+	-6.85714	2.14e-05	1	TAGgaatgatgtgacactccaatgtggcaAGTATTAATATGGCAATC	5000	1017	971
Motif Extended Data Figure 1B	Orysat_LOC_Os01g13540.1	1719	1765	-	-6.95918	2.2e-05	1	GAGTAAAAATCTCCGTTCTCCGTCTGTCGGATATATGGGCCCGGGGG	5000	3281	3235
Motif Extended Data Figure 1B	Solpen_Sopen08g030980.1	1041	1087	+	-6.9898	2.22e-05	1	TGTTACTTCTCTTGTTCCTATATGTGTAGTACAAAGAGGTCGCTATA	5000	3959	3913
Motif Extended Data Figure 1B	Cicari_Ca_10307.1	4143	4189	+	-7	2.22e-05	1	GAAGAAAAATGTACTTTCGAATCATGGCATATTCTTATTGGAATCAT	5000	857	811
Motif Extended Data Figure 1B	Camsin_rna-XM_028210398.1	3154	3200	-	-7.23469	2.35e-05	1	TCACATGAGTGTGGAAGTGACATATAACTCATACAGTGCAGATCTTA	5000	1846	1800
Motif Extended Data Figure 1B	Quelob_rna-XM_031095944.1	3880	3926	-	-7.2551	2.36e-05	1	CAGTAAGATTACTGACTTACCATGTGGCTTGATGGTAGGAGTTTTCA	5000	1120	1074
Motif Extended Data Figure 1B	Quelob_rna-XM_031095943.1	4686	4732	-	-7.2551	2.36e-05	1	CAGTAAGATTACTGACTTACCATGTGGCTTGATGGTAGGAGTTTTCA	5000	314	268
Motif Extended Data Figure 1B	Distri_Distr562S25840	4725	4771	-	-7.2551	2.36e-05	1	AAAATATGGAGCAATTTTTCCATGTTGCTCACGAGTACCAAAACTTC	5000	275	229
Motif Extended Data Figure 1B	Trisub_gene-TSUD_44330	3941	3987	-	-7.29592	2.39e-05	1	GAAGAAAATGATAAATGTGTTATGTGGTTAGCACTTAGCACTTAGCA	5000	1059	1013
Motif Extended Data Figure 1B	Mornot_rna-XM_024172797.1	4754	4800	-	-7.36735	2.43e-05	1	AAAATATGAGGGAATGCTTCCGTGTTGCACGCGACCACTGAAACTCC	5000	246	200
Motif Extended Data Figure 1B	Mornot_rna-XM_024172796.1	4754	4800	-	-7.36735	2.43e-05	1	AAAATATGAGGGAATGCTTCCGTGTTGCACGCGACCACTGAAACTCC	5000	246	200
Motif Extended Data Figure 1B	Potmic_21914_t	678	724	-	-7.37755	2.43e-05	1	TCCAAGTCCGCTCATACTGACGAGTGGAGGGTACACCAATGGTCTTT	5000	4322	4276
Motif Extended Data Figure 1B	Triaes_TraesCS3B02G190300.1	1560	1606	-	-7.41837	2.46e-05	1	CTTTGATGCTGTCAAAGCTCCATTTTTATGGGAGACAACTAAAGAAA	5000	3440	3394
Motif Extended Data Figure 1B	Triaes_TraesCS3A02G159600.1	3312	3358	-	-7.41837	2.46e-05	1	CTTTGATGCTGTCAAAGCTCCATTTTTATGGGAGACAACTAAAGAAA	5000	1688	1642
Motif Extended Data Figure 1B	Triaes_TraesCS3D02G166900.3	3636	3682	-	-7.41837	2.46e-05	1	CTTTGATGCTGTCAAAGCTCCATTTTTATGGGAGACAACTAAAGAAA	5000	1364	1318
Motif Extended Data Figure 1B	Triaes_TraesCS3D02G166900.2	3825	3871	-	-7.41837	2.46e-05	1	CTTTGATGCTGTCAAAGCTCCATTTTTATGGGAGACAACTAAAGAAA	5000	1175	1129
Motif Extended Data Figure 1B	Triaes_TraesCS3D02G166900.1	3825	3871	-	-7.41837	2.46e-05	1	CTTTGATGCTGTCAAAGCTCCATTTTTATGGGAGACAACTAAAGAAA	5000	1175	1129
Motif Extended Data Figure 1B	Capann_rna-XM_016696995.1	803	849	+	-7.44898	2.48e-05	1	CAAAAGGGCAATACATGTAACATATGGAAAATGAATATTAGTACTAT	5000	4197	4151
Motif Extended Data Figure 1B	Prumum_rna-XM_016795805.1	3316	3362	-	-7.57143	2.55e-05	1	TTGGTAGCAGGTATGAGCTCCTCCTGTCTTTTGGGGAAATCACGGTT	5000	1684	1638
Motif Extended Data Figure 1B	Prumum_rna-XM_016795806.1	3316	3362	-	-7.57143	2.55e-05	1	TTGGTAGCAGGTATGAGCTCCTCCTGTCTTTTGGGGAAATCACGGTT	5000	1684	1638
Motif Extended Data Figure 1B	Prumum_rna-XM_008240944.2	3316	3362	-	-7.57143	2.55e-05	1	TTGGTAGCAGGTATGAGCTCCTCCTGTCTTTTGGGGAAATCACGGTT	5000	1684	1638
Motif Extended Data Figure 1B	Popalb_rna-XM_035039685.1	2741	2787	-	-7.58163	2.56e-05	1	TCGATAATATGATGGGCGGACGTGTGGTTCTCGCAGAGAAGGTTCTT	5000	2259	2213
Motif Extended Data Figure 1B	Solpen_Sopen08g004270.1	4915	4961	-	-7.72449	2.65e-05	1	CACAGAGATTTTGTATGTGGCGCGTGGAGAAGAAAGGAAAAATATGT	5000	85	39
Motif Extended Data Figure 1B	Camsin_rna-XM_028226591.1	1708	1754	+	-7.89796	2.76e-05	1	ctaacaggagctccaagcgccagttggtgagaaaccaacagcaaaac	5000	3292	3246
Motif Extended Data Figure 1B	Aradur_aradu.V14167.gnm1.ann1.Aradu.T4VLF.1	105	151	+	-8	2.83e-05	1	CCCTCATCGTATCGGTTCTTAATGTGGAAAATAATGAAAAGCTGGCC	5000	4895	4849
Motif Extended Data Figure 1B	Begfuc_Begfu91817S44671	3595	3641	+	-8	2.83e-05	1	CATGAAATTTGGTTGTTTTGCAAGTGGATAAGGCAGAAATTCACAAG	5000	1405	1359
Motif Extended Data Figure 1B	Sollyc_Solyc08g008410.2.1	4922	4968	-	-8.02041	2.84e-05	1	TTTTTTTCACAGAGATTTTGTATGTGGCGAGTGGAGAAGAAAGGAAA	5000	78	32
Motif Extended Data Figure 1B	Helann_HanXRQChr06g0173021	1922	1968	-	-8.05102	2.86e-05	1	CATAAAACGTACGGAAGCGAAACACGGAAGAAAGTGAGAGGTTACGA	5000	3078	3032
Motif Extended Data Figure 1B	Camsin_rna-XM_028236391.1	2646	2692	+	-8.18367	2.96e-05	1	gaagagagagagagttgagacaTTTGGAGAAAACAGAGCTGAGCTAT	5000	2354	2308
Motif Extended Data Figure 1B	Helann_HanXRQChr06g0172921	2473	2519	-	-8.18367	2.96e-05	1	GAAAGATCATGTATAAGAGACATGATTCGTACGAAGTGTAGAAGAAA	5000	2527	2481
Motif Extended Data Figure 1B	Bradis_Bradi2g31710.1	3977	4023	-	-8.2449	3e-05	1	CATATATGATGGCCATTCTACAGTTGGTAATCGGATAGTGAGAGTCG	5000	1023	977
Motif Extended Data Figure 1B	Daucar_DCAR_029869	4688	4734	-	-8.28571	3.03e-05	1	TCTTCTACTTCTCCTTGTGGCATGTGCAGAAAAGGTAAAAAAAGTTT	5000	312	266
Motif Extended Data Figure 1B	Betpen_Bpev01.c0188.g0032	4942	4988	-	-8.5	3.19e-05	1	TACTGAATTGGGAGTACCTGCATGTAGCGAAATGTCAAAATCAGAAC	5000	58	12
Motif Extended Data Figure 1B	Triaes_TraesCS3A02G159600.1	1125	1171	+	-8.5102	3.2e-05	1	TCCACGATGGGGCCGTGTTCTATGTGACGGATTGACCGAGCGCGCCC	5000	3875	3829
Motif Extended Data Figure 1B	Spipol_Spipo14G0026000	1390	1436	+	-8.64286	3.3e-05	1	AATTTATGTGATTCTTGCTACATGTTCAAAGCACACAAACAATTGTA	5000	3610	3564
Motif Extended Data Figure 1B	Pyrcom_PCP020277.1	3488	3534	+	-8.69388	3.34e-05	1	ATAACAAGTTATAAAATTGGTACATGCCTCAAAAaGAGCCAGGTAAa	5000	1512	1466
Motif Extended Data Figure 1B	Pyrcom_PCP020277.1	4385	4431	+	-8.69388	3.34e-05	1	ATAACAAGTTATAAAATTGGTACATGCCTCAAAAAGAGCCAGGTAAA	5000	615	569
Motif Extended Data Figure 1B	Triaes_TraesCS3A02G159600.1	3919	3965	+	-8.76531	3.4e-05	1	GAAGAAACTTAGGGGTGGGACATGCGGCATGCGGGTGGGACAGTCGA	5000	1081	1035
Motif Extended Data Figure 1B	Nymcol_rna-XM_031628770.1	2005	2051	-	-8.86735	3.48e-05	1	CATGTACTTACTAAAGTCGGCTCCTGTCGCATATGCCAGGGCGCCAA	5000	2995	2949
Motif Extended Data Figure 1B	Camsin_rna-XM_028208655.1	1010	1056	+	-8.97959	3.57e-05	1	TCATTATGTGCTCGAGttgtcatgactcgaacccaCCCCTAAAGGTT	5000	3990	3944
Motif Extended Data Figure 1B	Pruyed_rna-gnl|WGS_PJQY|mrna.Pyn_32046	1844	1890	-	-9.04082	3.63e-05	1	GCTTAAGAATCTCCAATTTTGAATTGGCAGTGAGACAGTAAGACGAG	5000	3156	3110
Motif Extended Data Figure 1B	Pruyed_rna-gnl|WGS_PJQY|mrna.Pyn_02762	3860	3906	-	-9.04082	3.63e-05	1	GCTTAAGAATCTCCAATTTTGAATTGGCAGTGAGACAGTAAGACGAG	5000	1140	1094
Motif Extended Data Figure 1B	Capgra_Cagra.1226s0068.1	1630	1676	-	-9.20408	3.77e-05	1	ATTATTGATTATTGATTCATCATGTGGAACATGTCCAAAAAGAGCTT	5000	3370	3324
Motif Extended Data Figure 1B	Camsin_rna-XM_028245263.1	3911	3957	-	-9.20408	3.77e-05	1	AAATACAGTTGTGGAAGCTAAATGAGGTAAACAAATAATAACTAAGT	5000	1089	1043
Motif Extended Data Figure 1B	Bradis_Bradi2g08177.1	2502	2548	+	-9.22449	3.79e-05	1	CCCAAACGGTGTTTGATTTTCATAGGTTGAAATCAGACGAGATTAAC	5000	2498	2452
Motif Extended Data Figure 1B	Trisub_gene-TSUD_291540	1118	1164	-	-9.27551	3.83e-05	1	TTCGTTGTATTTCCAGATTGCAGGTGGAAGAAGAAGAAGGAGAAGAG	5000	3882	3836
Motif Extended Data Figure 1B	Trisub_gene-TSUD_291530	2491	2537	-	-9.27551	3.83e-05	1	TTCGTTGTATTTCCAGATTGCAGGTGGAAGAAGAAGAAGGAGAAGAG	5000	2509	2463
Motif Extended Data Figure 1B	Helann_HanXRQChr17g0537531	1613	1659	+	-9.35714	3.91e-05	1	ATAGTGGGATATGTGAGTGTCGTCTGGTGCTCAGACAACTATGGCAC	5000	3387	3341
Motif Extended Data Figure 1B	Camsin_rna-XM_028206454.1	2879	2925	+	-9.35714	3.91e-05	1	TTCAAATTGGATATGTTTTACATGGCTAGAAAGGGTAGACAGAGtca	5000	2121	2075
Motif Extended Data Figure 1B	Camsin_rna-XM_028223412.1	3787	3833	+	-9.35714	3.91e-05	1	cgtgattgttgtagacattgcatgtggattaggaataactgaaaact	5000	1213	1167
Motif Extended Data Figure 1B	Nymcol_rna-XM_031629038.1	4715	4761	-	-9.40816	3.95e-05	1	CCTTTGAATTTTGAAGTTTGAACTTGGCTCACGAAGAAAGAAGACCA	5000	285	239
Motif Extended Data Figure 1B	Begfuc_Begfu20894S24617	313	359	+	-9.42857	3.97e-05	1	ACGCAACTGGCTCTGGCCTCCACATGATGAGTGAAGAAATGCATTAC	5000	4687	4641
Motif Extended Data Figure 1B	Capgra_Cagra.1226s0068.1	2476	2522	+	-9.46939	4.01e-05	1	AAGGGAAATGGTGAGGGTGACATTTGTTTTCTAAAGAAAAAAAAATG	5000	2524	2478
Motif Extended Data Figure 1B	Humlup_HL.SW.v1.0.G028465.1	3524	3570	+	-9.46939	4.01e-05	1	CCCGATCCAGCTTCCTTGCCGATGTGGAGAAGAAAAAGAAGACGAAA	5000	1476	1430
Motif Extended Data Figure 1B	Lupang_Lup002056.1	3995	4041	+	-9.46939	4.01e-05	1	ACTTATATATATTTTTTCTCCTTGTCGCATACGTACAAACAGTGATG	5000	1005	959
Motif Extended Data Figure 1B	Lupalb_Lalb_Chr02g0141111	1631	1677	+	-9.55102	4.09e-05	1	TTTATATTTGCTGGAACCTGCGCCTGTCACACTTATCACTACCGCTG	5000	3369	3323
Motif Extended Data Figure 1B	Daucar_DCAR_029869	1818	1864	-	-9.56122	4.1e-05	1	ATGGAAAATGATATCGGCTCCATTTTTCATAAGAGCAAAAACCTCTA	5000	3182	3136
Motif Extended Data Figure 1B	Helann_HanXRQChr07g0189401	2764	2810	+	-9.63265	4.17e-05	1	TATTATCGCTATGGAAGCTCTACATGTCATGATGGAAAATGCCAAAG	5000	2236	2190
Motif Extended Data Figure 1B	Potmic_21914_t	1	47	+	-9.69388	4.23e-05	1	ACATTAGTTTGTGATGGTGCTATCTAGAATGAAATCAATCGGCGCGG	5000	4999	4953
Motif Extended Data Figure 1B	Pruper_Prupe.5G125000.1	1179	1225	-	-9.82653	4.36e-05	1	TTGGAATCGAGGGAATCTGAAAGGTGGCTGAGAGAGAGAGAGAGAGA	5000	3821	3775
Motif Extended Data Figure 1B	Camsin_rna-XM_028241801.1	3618	3664	-	-9.82653	4.36e-05	1	AAAAATAAAAATTTTGTTGCCATTTGGAGGATTTATAAAGAACTAAA	5000	1382	1336
Motif Extended Data Figure 1B	Mucpru_rna-gnl|WGS_QJKJ|CR513_12740.mrna	2933	2979	+	-9.85714	4.39e-05	1	CTTTTAATTTGTTCTATCTCCTtgtatctcaaaaaaaaaaaaaagta	5000	2067	2021
Motif Extended Data Figure 1B	Citlan_Cla012828	58	104	+	-9.88776	4.42e-05	1	CAAAGAAGTTAGATAAGCGATATAAGGCATAGAAGTACTAAGCGATC	5000	4942	4896
Motif Extended Data Figure 1B	Camsin_rna-XM_028197178.1	3402	3448	-	-9.89796	4.43e-05	1	CTGTATGTATATACTTTTTCAATGTGAAAAAACAACCATAGACTAGT	5000	1598	1552
Motif Extended Data Figure 1B	Spiole_Sp_037930_ygct.t1	2213	2259	+	-9.90816	4.44e-05	1	TACGAGTCCGGTTCATTCTACATATGTAAATTTAGTCTATCAGAGGG	5000	2787	2741
Motif Extended Data Figure 1B	Triaes_TraesCS3D02G166900.3	4611	4657	-	-10.0306	4.57e-05	1	ATCAAATGTGGCTGGTGGGAGATGTGGCGGGTAGTGGACCAGAATAA	5000	389	343
Motif Extended Data Figure 1B	Horvul_HORVU3Hr1G032170.1	4791	4837	-	-10.0306	4.57e-05	1	ATCAAATGTGGCTGGTGGGAGATGTGGCGGGTAGTGGACCAGAATAA	5000	209	163
Motif Extended Data Figure 1B	Triaes_TraesCS3B02G190300.1	4799	4845	-	-10.0306	4.57e-05	1	ATCAAATGTGGCTGGTGGGAGATGTGGCGGGTAGTGGACCAGAATAA	5000	201	155
Motif Extended Data Figure 1B	Triaes_TraesCS3D02G166900.2	4800	4846	-	-10.0306	4.57e-05	1	ATCAAATGTGGCTGGTGGGAGATGTGGCGGGTAGTGGACCAGAATAA	5000	200	154
Motif Extended Data Figure 1B	Triaes_TraesCS3D02G166900.1	4800	4846	-	-10.0306	4.57e-05	1	ATCAAATGTGGCTGGTGGGAGATGTGGCGGGTAGTGGACCAGAATAA	5000	200	154
Motif Extended Data Figure 1B	Boestr_Bostr.29223s0038.1	390	436	-	-10.0714	4.62e-05	1	TTTGGTGTGTGTGGCAGTTGCTTGTGGCAGGAGGTGGAATGTATGTA	5000	4610	4564
Motif Extended Data Figure 1B	Citcle_Ciclev10018744m	3039	3085	-	-10.1224	4.67e-05	1	GTCAATAGTTGTAGTATTGTACTAGGGCAAGCACTGAGCAATCATCT	5000	1961	1915
Motif Extended Data Figure 1B	Citsin_orange1.1g002144m	3171	3217	-	-10.1224	4.67e-05	1	GTCAATAGTTGTAGTATTGTACTAGGGCAAGCACTGAGCAATCATCT	5000	1829	1783
Motif Extended Data Figure 1B	Camsin_rna-XM_028196592.1	3038	3084	+	-10.1633	4.72e-05	1	gaaggGGCTGATGGGATTGCTATATAGGAAATGAGGAGgagatataa	5000	1962	1916
Motif Extended Data Figure 1B	Camsin_rna-XM_028196305.1	174	220	-	-10.2347	4.79e-05	1	TAAAATAAAAATTTTGTTGCCATTTGGAGGATTTATAAAGAACTAAA	5000	4826	4780
Motif Extended Data Figure 1B	Abrpre_rna-XM_027507406.1	1145	1191	-	-10.3061	4.87e-05	1	AAGGATCATTATGATATGGACATATGGATCACGTAAATCTGCGTCTC	5000	3855	3809
Motif Extended Data Figure 1B	Arahyp_arahy.Tifrunner.gnm1.ann1.LH2L98.1	994	1040	-	-10.3571	4.93e-05	1	AAGAAATAAGCTCGATTATTAATGAGTCGAGCCGTGAGCCAAGCTCA	5000	4006	3960
Motif Extended Data Figure 1B	Pruper_Prupe.5G124900.1	3786	3832	-	-10.3878	4.97e-05	1	ATATATAAGTGTGAAATATACATCTGGAAGTTGATGTTGGAATTATA	5000	1214	1168
Motif Extended Data Figure 1B	Prudul_Prudul26A007342T1	3808	3854	-	-10.3878	4.97e-05	1	ATATATAAGTGTGAAATATACATCTGGAAGTTGATGTTGGAATTATA	5000	1192	1146
Motif Extended Data Figure 1B	Pruyed_rna-gnl|WGS_PJQY|mrna.Pyn_04264	3854	3900	-	-10.3878	4.97e-05	1	ATATATAAGTGTGAAATATACATCTGGAAGTTGATGTTGGAATTATA	5000	1146	1100
Motif Extended Data Figure 1B	Prudul_Prudul26A016137T1	3989	4035	-	-10.3878	4.97e-05	1	ATATATAAGTGTGAAATATACATCTGGAAGTTGATGTTGGAATTATA	5000	1011	965
Motif Extended Data Figure 1B	Nymcol_rna-XM_031628770.1	3833	3879	-	-10.4796	5.07e-05	1	AACAGAATATTTTGGAGAGACATGGAACGAAAGAAGATGAAATCCAC	5000	1167	1121
Motif Extended Data Figure 1B	Medtru_MtrunA17Chr1g0203081	2226	2272	-	-10.5102	5.11e-05	1	CATTAATTGTATGTGGTTGAATCATGGAAAAAAAAGATAAATATTAT	5000	2774	2728
Motif Extended Data Figure 1B	Helann_HanXRQChr17g0537531	3264	3310	+	-10.5204	5.12e-05	1	AAAGTTATATCTTTAAAAACCATGTGTATTACACAGATTAAATAAAT	5000	1736	1690
Motif Extended Data Figure 1B	Aratha_AT1G64530.1	386	432	-	-10.5204	5.12e-05	1	TTTGGTGTGTGTGGCAGTTGCTTGTGGCAGGAGGTGGAATGTATGTG	5000	4614	4568
Motif Extended Data Figure 1B	Helann_HanXRQChr08g0213811	387	433	-	-10.5204	5.12e-05	1	GAAAAGGAAGCTTTGTGTGACAACTGACAACTGGTCAAATAAAGAAA	5000	4613	4567
Motif Extended Data Figure 1B	Camsin_rna-XM_028231341.1	2301	2347	-	-10.5306	5.13e-05	1	AAAAATAAAAATTTTGTTGCCATTTGGAGGATTTATAAAGAACTGAA	5000	2699	2653
Motif Extended Data Figure 1B	Caprub_Carub.0007s1707.1	750	796	+	-10.5816	5.19e-05	1	AAGGGAAATGGTGAGGGTGACATTTGTTTTCTAAAGAAAAAAAAAAT	5000	4250	4204
Motif Extended Data Figure 1B	Cucmax_CmaCh04G005790.1	3801	3847	-	-10.6327	5.26e-05	1	CTCTTGAAAGAGAGGGGTGCCTTAAGGAACACGGACACAAATGGTGC	5000	1199	1153
Motif Extended Data Figure 1B	Datglo_Datgl229S25120	1289	1335	+	-10.7143	5.35e-05	1	AACTTTTTAGGTACGGTTGCCGTCAGGATTTCGGGGCTTAATGGAGT	5000	3711	3665
Motif Extended Data Figure 1B	Helann_HanXRQChr06g0173091	3200	3246	-	-10.8571	5.53e-05	1	AAGGTTATATCTTTGAAAACCATGTGTATTACACAGATTAAATAAAT	5000	1800	1754
Motif Extended Data Figure 1B	Caprub_Carub.0002s0022.1	468	514	-	-10.9286	5.62e-05	1	TTTGTGGTGTGTGGCAGTTGCTTGTGGCAGGAGGTGGAATGTATGTG	5000	4532	4486
Motif Extended Data Figure 1B	Nicben_Niben101Scf08326g00020.1	2091	2137	-	-10.9796	5.69e-05	1	AACTGAGCCTCTTCGATTTCCGTGTGCCTTACTCCTATAAATAGAAT	5000	2909	2863
Motif Extended Data Figure 1B	Pyrcom_PCP020277.1	2455	2501	+	-11.0204	5.74e-05	1	ATTAGCAAATCTTGAAGCCCCATTTGACACAGAGACCTCAAAAGAGA	5000	2545	2499
Motif Extended Data Figure 1B	Pyrcom_PCP020277.1	2960	3006	+	-11.051	5.78e-05	1	TTTTtAaTtAAAAAAATTGCCACGTGGCACACATTTGGCAGCCAGGT	5000	2040	1994
Motif Extended Data Figure 1B	Casgla_Casgl103S06587	1478	1524	-	-11.1633	5.93e-05	1	GAAATTTTTGTTTTGACTTCTATGTTGCAAAATGATATATACCGCAG	5000	3522	3476
Motif Extended Data Figure 1B	Orysat_LOC_Os01g13540.1	422	468	-	-11.2857	6.1e-05	1	CACGGCGTCTCTGGTTTGGCCACATGGCGACGATCCCGCAAACACTG	5000	4578	4532
Motif Extended Data Figure 1B	Vigrad_Vradi01g14220.1	216	262	+	-11.2959	6.12e-05	1	CAATCGAAATTCATGTCTGACATCTGGAGAGTACACTGTTGATAATC	5000	4784	4738
Motif Extended Data Figure 1B	Benhis_Bhi01M002333	333	379	+	-11.3469	6.19e-05	1	GAGAAAAGGACTATAGTTTAAATGTTGCATATGATGTGATATTAAAA	5000	4667	4621
Motif Extended Data Figure 1B	Spasub_rna-gnl|WGS_QUWT|mrna.E2542_SST22822	3675	3721	+	-11.3673	6.22e-05	1	CATGATAATCACATAATTGCCACGTGTTGTTATGTGACAAAGAGCAA	5000	1325	1279
Motif Extended Data Figure 1B	Triaes_TraesCS3A02G159600.1	3397	3443	+	-11.3878	6.25e-05	1	ATCATTTATACTCGACGCGGCATATGCCATCCACACATAAGTTTCTC	5000	1603	1557
Motif Extended Data Figure 1B	Camsin_rna-XM_028213602.1	1551	1597	-	-11.4286	6.3e-05	1	CACGTGTGCGGTTCTACTGCCACCTAAAATTTTGCGAGCACAAGATA	5000	3449	3403
Motif Extended Data Figure 1B	Camsin_rna-XM_028213601.1	1551	1597	-	-11.4286	6.3e-05	1	CACGTGTGCGGTTCTACTGCCACCTAAAATTTTGCGAGCACAAGATA	5000	3449	3403
Motif Extended Data Figure 1B	Lagsic_Lsi07G007460.1	3418	3464	+	-11.4388	6.32e-05	1	TCCTTGGGTTATTTGATTGGCATGAGTTGGAAGAATATTAGAAACAA	5000	1582	1536
Motif Extended Data Figure 1B	Maldom_MD14G1133200	3363	3409	-	-11.4898	6.39e-05	1	GCTTAACATGCTGTAATTTGAATGTTTGGAGGAGAGAAATAAACTTG	5000	1637	1591
Motif Extended Data Figure 1B	Tarhas_rna-XM_019202494.1	899	945	+	-11.5102	6.42e-05	1	CAAAAATCTTCAGAGAGAGCAATCTGGGGTTTTGATAGGAGAAAATG	5000	4101	4055
Motif Extended Data Figure 1B	Tarhas_rna-XM_010540543.1	1686	1732	+	-11.5102	6.42e-05	1	CAAAAATCTTCAGAGAGAGCAATCTGGGGTTTTGATAGGAGAAAATG	5000	3314	3268
Motif Extended Data Figure 1B	Camsin_rna-XM_028197178.1	3601	3647	-	-11.5204	6.44e-05	1	TAAATGAATTGTCTATTTGGCATATGTATATGAGAAAAATTAGAGAT	5000	1399	1353
Motif Extended Data Figure 1B	Helann_HanXRQChr06g0173091	2872	2918	+	-11.5306	6.45e-05	1	GTAAAATTAGATTTATTCAACACGTGTAATACACAGGGTTTTTGAAG	5000	2128	2082
Motif Extended Data Figure 1B	Helann_HanXRQChr06g0173061	4378	4424	+	-11.5306	6.45e-05	1	GTAAAATTAGATTTATTCAACACGTGTAATACACAGGGTTTTTGAAG	5000	622	576
Motif Extended Data Figure 1B	Pyrcom_PCP020277.1	1309	1355	+	-11.6327	6.6e-05	1	AAGGATCGTTGAGATAGCTGCAGATAGAGGGTGAAGAGAGAAGAAAA	5000	3691	3645
Motif Extended Data Figure 1B	Pyrbet_Chr14.g49339.m1	2132	2178	+	-11.6327	6.6e-05	1	AAGGATCGTTGAGATAGCTGCAGATAGAGGGTGAAGAGAGAAGAAAA	5000	2868	2822
Motif Extended Data Figure 1B	Camsin_rna-XM_028226591.1	4267	4313	-	-11.6429	6.62e-05	1	AAAATAAAAAAGAAGACTGCCACATGACATGAGTAGAGTAAAACAAG	5000	733	687
Motif Extended Data Figure 1B	Aeseve_Ae05g29050.1	4837	4883	-	-11.6633	6.65e-05	1	AAAGAATAATGGGTAAGTGACAACTGAAGAAGAAGAAGAAGGTAGAG	5000	163	117
Motif Extended Data Figure 1B	Nicben_Niben101Scf05937g02015.1	4943	4989	+	-11.6837	6.68e-05	1	TCAATATGATATGATTGCTACATATCTATCTTTCTGAACGAGTCAAG	5000	57	11
Motif Extended Data Figure 1B	Tarhas_rna-XM_010543489.2	174	220	+	-11.7143	6.73e-05	1	GATAAATCCTCTACAAGTGGTATCAGGAGCCTGGTTCGTGGCGAGGC	5000	4826	4780
Motif Extended Data Figure 1B	Fraexc_FRAEX38873_v2_000224620.1	1125	1171	+	-11.7449	6.77e-05	1	TTATTTTTATCTTTAATTTCAATGTGCCAGATTTGGCGTAAGAACCG	5000	3875	3829
Motif Extended Data Figure 1B	Fraexc_FRAEX38873_v2_000224620.3	2141	2187	+	-11.7449	6.77e-05	1	TTATTTTTATCTTTAATTTCAATGTGCCAGATTTGGCGTAAGAACCG	5000	2859	2813
Motif Extended Data Figure 1B	Fraexc_FRAEX38873_v2_000224620.2	2141	2187	+	-11.7449	6.77e-05	1	TTATTTTTATCTTTAATTTCAATGTGCCAGATTTGGCGTAAGAACCG	5000	2859	2813
Motif Extended Data Figure 1B	Begfuc_Begfu2183S02159	3223	3269	-	-11.7449	6.77e-05	1	GAATGTCTATCTTCGAGCAGAACAAGTCGAGTAAAGAAGAAACCTTG	5000	1777	1731
Motif Extended Data Figure 1B	Vigung_Vigun07g224700.1	3295	3341	+	-11.7551	6.79e-05	1	CAGAGAAATGGAACTTCTTTCATGACGCAAAAAAACAAGTACCGATG	5000	1705	1659
Motif Extended Data Figure 1B	Boestr_Bostr.29223s0038.1	2478	2524	-	-11.7551	6.79e-05	1	CAGACAGTTGGTTCTTTCTTCACCTGGCATCGACGTAGTAAGGTTTC	5000	2522	2476
Motif Extended Data Figure 1B	Thecac_Thecc1EG016510t1	3620	3666	-	-11.8469	6.93e-05	1	CTTAATCTATGTTTAATTAAGATCTGGGATGCATGCACCGAGGCCCC	5000	1380	1334
Motif Extended Data Figure 1B	Vigrad_Vradi01g14220.1	1845	1891	-	-11.9388	7.07e-05	1	AAGAGAAGTGAGAAAACAAAAATGTGGAGAAAAGAGAAGAAAAAAGG	5000	3155	3109
Motif Extended Data Figure 1B	Sollyc_Solyc08g082750.2.1	1908	1954	-	-11.9592	7.11e-05	1	TAAATTAAATCTTTATTTTATAAATAGCAAGTGACGAGAAAATTAAT	5000	3092	3046
Motif Extended Data Figure 1B	Solpen_Sopen08g030980.1	2483	2529	-	-11.9592	7.11e-05	1	TAAATTAAATCTTTATTTTAAAAATAGCAAGTGACGAGAAAATTAAT	5000	2517	2471
Motif Extended Data Figure 1B	Abrpre_rna-XM_027507406.1	3752	3798	+	-11.9898	7.16e-05	1	AAAGAAAATGCAATTTCTTGCACGACGCAAACAAACAATTACGAGTG	5000	1248	1202
Motif Extended Data Figure 1B	Eutsal_Thhalv10023271m	2273	2319	-	-11.9898	7.16e-05	1	TAGACAGTGGGTTCTTTCTTCACCTGGCATCTACATAGTACGGTTTC	5000	2727	2681
Motif Extended Data Figure 1B	Aratha_AT1G64530.1	3669	3715	+	-12.0408	7.24e-05	1	TTGAATTTGGGTTTGGTTTAGTTGTGGATGAAAAGGACAGATTTGGA	5000	1331	1285
Motif Extended Data Figure 1B	Proalb_rna-XM_028917403.1	3667	3713	-	-12.0408	7.24e-05	1	TAAAAAGAATATAAGTCCGACATTTAGGAAAAGCACATAGTAAAAAG	5000	1333	1287
Motif Extended Data Figure 1B	Helann_HanXRQChr02g0047821	572	618	+	-12.0816	7.31e-05	1	TTATGTGTGTGTGGTGGTGACAGAGGTGACTCGGAGAAATGGTGAAG	5000	4428	4382
Motif Extended Data Figure 1B	Popalb_rna-XM_035039685.1	2707	2753	-	-12.1429	7.41e-05	1	AGAGAAGGTTCTTCAATTTCCACGTGGGGGTTTCCACACCAATCAAT	5000	2293	2247
Motif Extended Data Figure 1B	Helann_HanXRQChr08g0213811	2748	2794	-	-12.1531	7.42e-05	1	GACGAATTATCTATAAACATGATATGTCAAGTTGTCAGCAACAAACC	5000	2252	2206
Motif Extended Data Figure 1B	Camsin_rna-XM_028241801.1	1243	1289	+	-12.1939	7.49e-05	1	caaaatagcccccgaaccaccgtgtggctctcatggacagcttcccc	5000	3757	3711
Motif Extended Data Figure 1B	Camsin_rna-XM_028241801.1	1405	1451	+	-12.2041	7.51e-05	1	caaaacagtccccgaaccaccgtgtggctctcacggattGCTTCCCC	5000	3595	3549
Motif Extended Data Figure 1B	Mucpru_rna-gnl|WGS_QJKJ|CR513_12740.mrna	3819	3865	+	-12.2551	7.6e-05	1	TATGATTGTTATAGAAATGTCACGTGACAaactataaattgatttaa	5000	1181	1135
Motif Extended Data Figure 1B	Camsin_rna-XM_028205534.1	3412	3458	+	-12.2857	7.65e-05	1	ccaaaacatggagcatgcaacacatgccttatgaggcattaaagatg	5000	1588	1542
Motif Extended Data Figure 1B	Eutsal_Thhalv10024328m	301	347	-	-12.2857	7.65e-05	1	CTGTTAAAAGAGCGAGTTGGAATATTGCAGGTAACGAAAGGACTTTC	5000	4699	4653
Motif Extended Data Figure 1B	Vigang_Vang02g05230.1	4544	4590	+	-12.3163	7.7e-05	1	AAAAATAATAATAAATTTGGCACATGTAACCTTCATCTGTCCTCACC	5000	456	410
Motif Extended Data Figure 1B	Pruper_Prupe.5G125000.1	3844	3890	-	-12.3163	7.7e-05	1	ATATATAAGGGTGAAATATACATCTGGAAGTTGATGTTGGAATTATA	5000	1156	1110
Motif Extended Data Figure 1B	Prudul_Prudul26A016137T1	1478	1524	-	-12.3673	7.79e-05	1	TACCTAATATGTGGTATTCACATGTTGGGCTTCAATATTTACCCTTA	5000	3522	3476
Motif Extended Data Figure 1B	Popalb_rna-XM_035039057.1	1260	1306	-	-12.3878	7.82e-05	1	TATATACCTGATGCGGCTGCTGTGTGTCTAACTCATCCTGATAACAA	5000	3740	3694
Motif Extended Data Figure 1B	Helann_HanXRQChr08g0213791	1501	1547	+	-12.4184	7.88e-05	1	CTAGTTGGAGGAAACATTGTCACTTGGAGAAGCGAGAAACAGAAAGT	5000	3499	3453
Motif Extended Data Figure 1B	Cucargarg_Carg13161-RA	2940	2986	+	-12.4388	7.91e-05	1	TCCCACTAATCTAAGGGCTCAACTTGTCAAACAAAGATCAATCCCAT	5000	2060	2014
Motif Extended Data Figure 1B	Musacu_GSMUA_Achr3T25240_001.v1	1184	1230	-	-12.4694	7.97e-05	1	AAGACACAAGAAAAAAATTCCATGAGTCAAGCACTGAGATACTAAGA	5000	3816	3770
Motif Extended Data Figure 1B	Camsin_rna-XM_028208655.1	4358	4404	-	-12.4694	7.97e-05	1	ACGTTGGAGTGTTAGATTTACATTTGGAAAAAGTTCATTAAGCATTT	5000	642	596
Motif Extended Data Figure 1B	Cercan_Cerca93S11435	1234	1280	+	-12.5306	8.08e-05	1	TATAAAATTGCTGTGAGCTACAAATTTAGTAGTGGCCAACAATCAAA	5000	3766	3720
Motif Extended Data Figure 1B	Cuscam_OOIL01000090.1_FGenesh689.1	2809	2855	+	-12.5408	8.1e-05	1	GCATTTGTGGAGGCCTGCTCAACGTGTCAAGCCACCAAATACCTCAC	5000	2191	2145
Motif Extended Data Figure 1B	Capann_rna-XM_016688268.1	1132	1178	+	-12.5816	8.17e-05	1	CGATGACTTTGAGAGACTTCCATCTGCAGGATAAAGCTTTGGCTGCA	5000	3868	3822
Motif Extended Data Figure 1B	Begfuc_Begfu3390S11233	4127	4173	+	-12.5816	8.17e-05	1	GACATAAAATAGTTTGTCTCCACTTAGCGAACCGTGAAAGGCAATAA	5000	873	827
Motif Extended Data Figure 1B	LotjapGifu_LotjaGi2g1v0141400_LC.5	2942	2988	-	-12.6837	8.36e-05	1	CAAAAACCATCTCGATTTTCCAATGGTGGCATAGGTACAAGGGGTGT	5000	2058	2012
Motif Extended Data Figure 1B	LotjapGifu_LotjaGi2g1v0141400_LC.2	2942	2988	-	-12.6837	8.36e-05	1	CAAAAACCATCTCGATTTTCCAATGGTGGCATAGGTACAAGGGGTGT	5000	2058	2012
Motif Extended Data Figure 1B	Ambtri_evm_27.model.AmTr_v1.0_scaffold00058.115	1980	2026	-	-12.7347	8.45e-05	1	GATAAAAAATGGCCAATCTGGATCAGGCCAGTAATTAGCGGATTCTC	5000	3020	2974
Motif Extended Data Figure 1B	Brarap_BraA03g051610.3C	3390	3436	-	-12.7551	8.49e-05	1	AATAAAAGATCTTTCCTATACATGTTGAGAACAAAAAGAGACATTTG	5000	1610	1564
Motif Extended Data Figure 1B	Pruavi_Pav_sc0001296.1_g360.1.mk	1613	1659	-	-12.7755	8.53e-05	1	TTGGTAGCAGGTATAAGCTCCTCTTGTCTTTTGGGGAAATCACGGTT	5000	3387	3341
Motif Extended Data Figure 1B	Aeseve_Ae09g22120.1	2859	2905	-	-12.7857	8.55e-05	1	TAAAATACTATTACTACCCACTTGTGGAATGCAATGAGGACCACCTT	5000	2141	2095
Motif Extended Data Figure 1B	Linusi_Lus_GLEAN_10036419	1016	1062	+	-12.8061	8.59e-05	1	ACGTTTCAGGCAGCGGTGGCCACAGGGAGAAGCCAGAGTGGCTGCAG	5000	3984	3938
Motif Extended Data Figure 1B	Caprub_Carub.0007s1707.1	4352	4398	+	-12.8061	8.59e-05	1	CACGAGGTATGCTGAAGCTAAACGTGTCGTTACAATACAGCCGTCGT	5000	648	602
Motif Extended Data Figure 1B	Orysat_LOC_Os01g13540.1	3182	3228	+	-12.8265	8.63e-05	1	ATGTGCCTGTGTTGGGGTTGCATCTGGTGGAGGAGGGGGCGGCGTGG	5000	1818	1772
Motif Extended Data Figure 1B	Vigang_Vang06g08410.1	1813	1859	+	-12.8469	8.67e-05	1	TTGTTATGCTGTAGTAGTTACAGCTGTCTAACAGAATACAACTGACT	5000	3187	3141
Motif Extended Data Figure 1B	Camsin_rna-XM_028208655.1	4286	4332	+	-12.8571	8.69e-05	1	tccttaatgtgttttttctaaatgtgacaacgcAATAGGTATAGTGC	5000	714	668
Motif Extended Data Figure 1B	Nicben_Niben101Scf07289g00001.1	226	272	+	-12.8673	8.71e-05	1	AATAATTTCTCTGCAATTGTTATATGGATAAAACTTGGGCGCAAATA	444	218	172
Motif Extended Data Figure 1B	Solpen_Sopen08g004270.1	1532	1578	+	-12.9082	8.78e-05	1	TTTTAGGTGTATGAAAGTTACATATAGAAATAAATTAAGAAATAAAA	5000	3468	3422
Motif Extended Data Figure 1B	Jatcur_rna-XM_012231284.3	87	133	+	-12.9184	8.8e-05	1	GAATATTGATCTTACGGCGCTATATGACTCATCTTGAGAACCCATTA	5000	4913	4867
Motif Extended Data Figure 1B	Helann_HanXRQChr08g0213791	3772	3818	+	-12.9286	8.82e-05	1	TACGACATCAGCAGAGCCGCCATGAGCGACGGAGAGAGAGAGAGAGA	5000	1228	1182
Motif Extended Data Figure 1B	Nissch_Nissc17691S16468	453	499	-	-12.9694	8.9e-05	1	ACCATTAACCATCCAAGTTGCATTTGTCTTTTGATCATACAACTCCA	5000	4547	4501
Motif Extended Data Figure 1B	Cicari_Ca_10307.1	4569	4615	-	-13	8.96e-05	1	CAAAAAATATCAATGTGGTATATGTGTCTATTAAATATAAAAGTTAA	5000	431	385
Motif Extended Data Figure 1B	Brarap_BraA09g014250.3C	3664	3710	-	-13.0612	9.09e-05	1	TTGTGAAATGCTCTGTGTTCTTTGTGTTATAGAGTGAGAAACTCTGA	5000	1336	1290
Motif Extended Data Figure 1B	Cajcaj_Ccajan_07275	3823	3869	-	-13.0612	9.09e-05	1	TAAAAAATATATAATAAGTACATGTGACAAAAATATATGTAATATGA	5000	1177	1131
Motif Extended Data Figure 1B	Pruper_Prupe.5G125000.1	3497	3543	-	-13.0714	9.11e-05	1	TTGGTAGCAGGTATGAGCTCCTCTTGTCTTTTGGGGAAATCACGGTT	5000	1503	1457
Motif Extended Data Figure 1B	Prudul_Prudul26A016137T1	3642	3688	-	-13.0714	9.11e-05	1	TTGGTAGCAGGTATGAGCTCCTCTTGTCTTTTGGGGAAATCACGGTT	5000	1358	1312
Motif Extended Data Figure 1B	Glysoj_rna-XM_028351763.1	772	818	-	-13.0918	9.15e-05	1	AGTGGACTGTGTGGAGGTTTGTTGTGGAGTTTGGAGAGTGGAATCAA	5000	4228	4182
Motif Extended Data Figure 1B	Glymax_Glyma.16G182400.1	1816	1862	-	-13.0918	9.15e-05	1	AGTGGACTGTGTGGAGGTTTGTTGTGGAGTTTGGAGAGTGGAATCAA	5000	3184	3138
Motif Extended Data Figure 1B	Glysoj_rna-XM_028351762.1	1821	1867	-	-13.0918	9.15e-05	1	AGTGGACTGTGTGGAGGTTTGTTGTGGAGTTTGGAGAGTGGAATCAA	5000	3179	3133
Motif Extended Data Figure 1B	Cercan_Cerca93S11435	4806	4852	+	-13.0918	9.15e-05	1	TCTGTTGTTGTCGCAACTTGCAAGTGGTAGATAGAGAGCTCTTGTGC	5000	194	148
Motif Extended Data Figure 1B	Cucmel_MELO3C016260.2.1	1204	1250	-	-13.1429	9.25e-05	1	ATATATATATATATATTTTTCATGTGGAAGTGTTTGAAAGATATATT	5000	3796	3750
Motif Extended Data Figure 1B	Helann_HanXRQChr06g0172921	3822	3868	+	-13.1531	9.27e-05	1	AAAAGACGCGCTACGACGGACATGTCAAACAGGAAAAAATAGATTGA	5000	1178	1132
Motif Extended Data Figure 1B	Pyrcom_PCP020277.1	1137	1183	-	-13.2245	9.42e-05	1	ATGAAATTTTGGTAATGCGACATGAGGCTTGGTCGTCGGATTTGGAG	5000	3863	3817
Motif Extended Data Figure 1B	Boestr_Bostr.29223s0038.1	1989	2035	-	-13.2245	9.42e-05	1	AATAGTCAATTCCTGATCTGCATTTGGCGAATTCTCAAACAATGGAG	5000	3011	2965
Motif Extended Data Figure 1B	Triaes_TraesCS3B02G190300.1	1644	1690	-	-13.2959	9.57e-05	1	ACAAACTTATGTATGGGTGGCATACGCCGTGTCGAGTATAAATGATG	5000	3356	3310
Motif Extended Data Figure 1B	Mornot_rna-XM_024172797.1	3390	3436	+	-13.3367	9.66e-05	1	CAGTTGATTTGTACTAATTGAACATTGAGCAAAAACAATAGGACTGT	5000	1610	1564
Motif Extended Data Figure 1B	Mornot_rna-XM_024172796.1	3390	3436	+	-13.3367	9.66e-05	1	CAGTTGATTTGTACTAATTGAACATTGAGCAAAAACAATAGGACTGT	5000	1610	1564
Motif Extended Data Figure 1B	Arahyp_arahy.Tifrunner.gnm1.ann1.0FWB0U.1	4753	4799	+	-13.3367	9.66e-05	1	TAATAATTTGTCGTAACTTGCAAGTGGCAGAGGCATTGAAGGTAGAA	5000	247	201
Motif Extended Data Figure 1B	Aradur_aradu.V14167.gnm1.ann1.Aradu.T4VLF.1	4753	4799	+	-13.3367	9.66e-05	1	TAATAATTTGTCGTAACTTGCAAGTGGCAGAGGCATTGAAGGTAGAA	5000	247	201
Motif Extended Data Figure 1B	Araipa_araip.K30076.gnm1.ann1.Araip.Y4AFN.1	4757	4803	+	-13.3367	9.66e-05	1	TAATAATTTGTCGTAACTTGCAAGTGGCAGAGGCATTGAAGGTAGAA	5000	243	197
Motif Extended Data Figure 1B	Arahyp_arahy.Tifrunner.gnm1.ann1.LH2L98.1	4757	4803	+	-13.3367	9.66e-05	1	TAATAATTTGTCGTAACTTGCAAGTGGCAGAGGCATTGAAGGTAGAA	5000	243	197
Motif Extended Data Figure 1B	Nymcol_rna-XM_031628770.1	4398	4444	+	-13.3571	9.7e-05	1	CCTTATCTGTCTCCCTCTTGCTTGTGTCATGAGTTCAGAGTCAGCCG	5000	602	556
Motif Extended Data Figure 1B	Potmic_21914_t	2757	2803	+	-13.3776	9.74e-05	1	AAATAGCCCGCCCGGAGCGCTTTATGTAACAAGGATCGGGCACCGGA	5000	2243	2197
Motif Extended Data Figure 1B	Fraexc_FRAEX38873_v2_000224620.1	2350	2396	+	-13.4082	9.81e-05	1	ATTGAATAATGTGTAGTTGAAATGAGTAGAAAAATTAGAATGAAAAT	5000	2650	2604
Motif Extended Data Figure 1B	Fraexc_FRAEX38873_v2_000224620.3	3366	3412	+	-13.4082	9.81e-05	1	ATTGAATAATGTGTAGTTGAAATGAGTAGAAAAATTAGAATGAAAAT	5000	1634	1588
Motif Extended Data Figure 1B	Fraexc_FRAEX38873_v2_000224620.2	3366	3412	+	-13.4082	9.81e-05	1	ATTGAATAATGTGTAGTTGAAATGAGTAGAAAAATTAGAATGAAAAT	5000	1634	1588
Motif Extended Data Figure 1B	Amahyp_AH011338-RA	2871	2917	+	-13.4796	9.96e-05	1	GTCTAATGTTATAGATTTGACTCATGCTAGGAAAATAATCAGGAAAA	5000	2129	2083
Motif Extended Data Figure 1B	Cajcaj_Ccajan_07275	4730	4776	-	-13.4796	9.96e-05	1	AAAAAAAATTCTCGCTGTGGCACCAACTACAAAAAGAAGGGCACTTG	5000	270	224

## Sheet: NLP6-7_PACE (Ext Data Fig. 1D)
motif_id	sequence_name	start	stop	strand	score	p-value	q-value	matched_sequence	upstream_region_length	start_from_atg	end_from_atg
PACE (Extended Data Figure 1D)	Nicben_Niben101Scf10559g01039.1	4874	4902	-	10.4898	2.84e-07	0.822	GCAACATTAGCCATGTGGCTATCAAATAG	5000	126	98
PACE (Extended Data Figure 1D)	Capann_rna-XM_016699069.1	306	334	-	4.77551	1.67e-06	1	TTTTGTGGTTCTATGTGGCGAGTAGAGAG	362	56	28
PACE (Extended Data Figure 1D)	Capann_rna-XM_016699071.1	306	334	-	4.77551	1.67e-06	1	TTTTGTGGTTCTATGTGGCGAGTAGAGAG	507	201	173
PACE (Extended Data Figure 1D)	Drydru_Drydr394S11526	4024	4052	-	3.79592	2.23e-06	1	TGTGGATGTGCCACATCACAGGAAAAGAG	5000	976	948
PACE (Extended Data Figure 1D)	Orysat_LOC_Os01g13540.1	1666	1694	+	3.73469	2.27e-06	1	GGTTGTAGGGACACGTGGCAGGATGGGAA	5000	3334	3306
PACE (Extended Data Figure 1D)	Horvul_HORVU3Hr1G032170.1	726	754	+	3.42857	2.47e-06	1	GATACGTTTGAGATGTATCAAGTACATAG	5000	4274	4246
PACE (Extended Data Figure 1D)	Ambtri_evm_27.model.AmTr_v1.0_scaffold00080.66	4433	4461	-	2.53061	3.2e-06	1	GATGCAATTTCTACGTGGCCAGTAAATAT	5000	567	539
PACE (Extended Data Figure 1D)	Musacu_GSMUA_Achr8T04280_001.v1	4336	4364	-	1.28571	4.53e-06	1	TCTGGAAGCCCCGTGTGGCGCGTGGCAAC	5000	664	636
PACE (Extended Data Figure 1D)	Solpen_Sopen08g030980.1	1050	1078	+	0.571429	5.52e-06	1	TCTTGTTCCTATATGTGTAGTACAAAGAG	5000	3950	3922
PACE (Extended Data Figure 1D)	Helann_HanXRQChr08g0213811	2676	2704	-	-0.0306122	6.5e-06	1	TGTTGGATCACCACGTGTGTCTAGAAGAG	5000	2324	2296
PACE (Extended Data Figure 1D)	Camsin_rna-XM_028245263.1	3920	3948	-	-0.0510204	6.53e-06	1	TGTGGAAGCTAAATGAGGTAAACAAATAA	5000	1080	1052
PACE (Extended Data Figure 1D)	Bradis_Bradi2g08177.1	466	494	-	-0.704082	7.79e-06	1	TCTCGTGTGTCTGTGTGGCGCATAAACAA	5000	4534	4506
PACE (Extended Data Figure 1D)	Camsin_rna-XM_028226591.1	1717	1745	+	-0.846939	8.09e-06	1	gctccaagcgccagttggtgagaaaccaa	5000	3283	3255
PACE (Extended Data Figure 1D)	Aralyr_AL2G10270.t1	966	994	-	-1.2449	8.99e-06	1	GGTTCTTTCTTCACCTGGCATCCACATAG	5000	4034	4006
PACE (Extended Data Figure 1D)	Eurfer_21_12119507_12123895_g27803.t1_1_CDS_2836137473_1774	3353	3381	+	-1.61224	9.91e-06	1	GCTGCCTTTGGCAACTGGCTTGCTGAGAA	4998	1645	1617
PACE (Extended Data Figure 1D)	Cicari_Ca_10307.1	4391	4419	-	-1.65306	1e-05	1	TCTGATATCAATATGTGTCGAAGACACAT	5000	609	581
PACE (Extended Data Figure 1D)	Aqucoe_Aqcoe3G256800.1	1137	1165	+	-2.18367	1.15e-05	1	TATTGGAGTGACATGTGTTAGATAGACCT	5000	3863	3835
PACE (Extended Data Figure 1D)	Jugreg_Jr09_09590_p1	2954	2982	+	-2.5102	1.25e-05	1	TATGGGTCCTCCTGCTAGCGTGCCGCCAG	5000	2046	2018
PACE (Extended Data Figure 1D)	Jatcur_rna-XM_012231284.3	4229	4257	+	-2.56122	1.27e-05	1	CGTCGGATCTCCACTTTGCAGTCACTCAT	5000	771	743
PACE (Extended Data Figure 1D)	Orysat_LOC_Os01g13540.1	1728	1756	-	-2.61224	1.29e-05	1	TCTCCGTTCTCCGTCTGTCGGATATATGG	5000	3272	3244
PACE (Extended Data Figure 1D)	Camsin_rna-XM_028210398.1	3163	3191	-	-2.94898	1.4e-05	1	TGTGGAAGTGACATATAACTCATACAGTG	5000	1837	1809
PACE (Extended Data Figure 1D)	Solpen_Sopen08g030980.1	4931	4959	-	-3.12245	1.47e-05	1	TCTCTATTATGTATGTGGCGAGAAGAGAA	5000	69	41
PACE (Extended Data Figure 1D)	Sollyc_Solyc08g082750.2.1	4931	4959	-	-3.12245	1.47e-05	1	TCTCTATTATGTATGTGGCGAGAAGAGAA	5000	69	41
PACE (Extended Data Figure 1D)	Orysat_LOC_Os01g13540.1	432	460	+	-3.15306	1.48e-05	1	GGGATCGTCGCCATGTGGCCAAACCAGAG	5000	4568	4540
PACE (Extended Data Figure 1D)	Zeamay_Zm00008a025489	1482	1510	+	-3.20408	1.5e-05	1	TCTCCAATTGCCATGTTCCTTAGTGCGGT	5000	3518	3490
PACE (Extended Data Figure 1D)	Eutsal_Thhalv10023271m	2282	2310	-	-3.68367	1.69e-05	1	GGTTCTTTCTTCACCTGGCATCTACATAG	5000	2718	2690
PACE (Extended Data Figure 1D)	Eurfer_21_12119507_12123895_g27803.t1_1_CDS_2836137473_1774	282	310	-	-3.7551	1.72e-05	1	TGTGCATTGTCCATCTGTATTTTGCTGAA	4998	4716	4688
PACE (Extended Data Figure 1D)	Anacom_Aco004459.1	4306	4334	+	-3.87755	1.78e-05	1	GGTGGGTGCGCGACGCGGTACACGGTGAC	5000	694	666
PACE (Extended Data Figure 1D)	Daucar_DCAR_029869	4697	4725	-	-4.08163	1.87e-05	1	TCTCCTTGTGGCATGTGCAGAAAAGGTAA	5000	303	275
PACE (Extended Data Figure 1D)	Poptri_Potri.003G143000.1	1091	1119	+	-4.08163	1.87e-05	1	TCTCCTAGTGCGATGAGTGTCAAAGACAA	5000	3909	3881
PACE (Extended Data Figure 1D)	Triaes_TraesCS3A02G159600.1	2140	2168	+	-4.09184	1.88e-05	1	GCGGCGGGCGACGTGCGGCACGTGCCGAT	5000	2860	2832
PACE (Extended Data Figure 1D)	Triaes_TraesCS3D02G166900.3	781	809	-	-4.13265	1.9e-05	1	TGTGGCGCTGCGACGTGGCGAGCCGAACA	5000	4219	4191
PACE (Extended Data Figure 1D)	Triaes_TraesCS3D02G166900.2	970	998	-	-4.13265	1.9e-05	1	TGTGGCGCTGCGACGTGGCGAGCCGAACA	5000	4030	4002
PACE (Extended Data Figure 1D)	Triaes_TraesCS3D02G166900.1	970	998	-	-4.13265	1.9e-05	1	TGTGGCGCTGCGACGTGGCGAGCCGAACA	5000	4030	4002
PACE (Extended Data Figure 1D)	Bradis_Bradi2g31710.1	3986	4014	-	-4.34694	2e-05	1	TGGCCATTCTACAGTTGGTAATCGGATAG	5000	1014	986
PACE (Extended Data Figure 1D)	Solpen_Sopen08g004270.1	4931	4959	-	-4.55102	2.11e-05	1	CAGAGATTTTGTATGTGGCGCGTGGAGAA	5000	69	41
PACE (Extended Data Figure 1D)	Pruyed_rna-gnl|WGS_PJQY|mrna.Pyn_02762	2663	2691	-	-4.7449	2.21e-05	1	TGTTGCAATGCAATGTGGCTCGTGACCAT	5000	2337	2309
PACE (Extended Data Figure 1D)	Cucargarg_Carg13161-RA	2949	2977	+	-4.86735	2.28e-05	1	TCTAAGGGCTCAACTTGTCAAACAAAGAT	5000	2051	2023
PACE (Extended Data Figure 1D)	Pruyed_rna-gnl|WGS_PJQY|mrna.Pyn_32046	1853	1881	-	-5.06122	2.39e-05	1	TCTCCAATTTTGAATTGGCAGTGAGACAG	5000	3147	3119
PACE (Extended Data Figure 1D)	Pruyed_rna-gnl|WGS_PJQY|mrna.Pyn_02762	3869	3897	-	-5.06122	2.39e-05	1	TCTCCAATTTTGAATTGGCAGTGAGACAG	5000	1131	1103
PACE (Extended Data Figure 1D)	Bradis_Bradi2g31710.1	1874	1902	-	-5.11224	2.42e-05	1	TCTTCGAGTTCTACGAGGCGGGCGCGCCG	5000	3126	3098
PACE (Extended Data Figure 1D)	Tarhas_rna-XM_019202011.1	3715	3743	-	-5.14286	2.44e-05	1	GGTGCAGTCTTCATCAGGCTCGCACATTT	5000	1285	1257
PACE (Extended Data Figure 1D)	Petaxi_Peaxi162Scf00391g00424.1	1445	1473	-	-5.19388	2.47e-05	1	TGTAAGTTCTATACCTGGCGCAACTTGAA	5000	3555	3527
PACE (Extended Data Figure 1D)	Prudul_Prudul26A016137T1	1487	1515	-	-5.23469	2.5e-05	1	TGTGGTATTCACATGTTGGGCTTCAATAT	5000	3513	3485
PACE (Extended Data Figure 1D)	Aradur_aradu.V14167.gnm1.ann1.Aradu.T4VLF.1	114	142	+	-5.23469	2.5e-05	1	TATCGGTTCTTAATGTGGAAAATAATGAA	5000	4886	4858
PACE (Extended Data Figure 1D)	Nicben_Niben101Scf10559g01039.1	225	253	-	-5.27551	2.52e-05	1	TGTGCTATCAACATGCGTCCCGGCGACCG	5000	4775	4747
PACE (Extended Data Figure 1D)	Bradis_Bradi2g08177.1	3136	3164	-	-5.37755	2.59e-05	1	GAGCGAGCCTCCTCGTGGCACATTGGCCG	5000	1864	1836
PACE (Extended Data Figure 1D)	Helann_HanXRQChr06g0173131	1139	1167	+	-5.66327	2.78e-05	1	ACCCCGATTTCCACGTGTCTCACCGGTGG	5000	3861	3833
PACE (Extended Data Figure 1D)	Lupalb_Lalb_Chr02g0141111	4085	4113	-	-5.82653	2.89e-05	1	TCTGAAAACTCAATCTGGCAAGCGAAAAA	5000	915	887
PACE (Extended Data Figure 1D)	Sollyc_Solyc08g008410.2.1	4931	4959	-	-5.82653	2.89e-05	1	CAGAGATTTTGTATGTGGCGAGTGGAGAA	5000	69	41
PACE (Extended Data Figure 1D)	Betpen_Bpev01.c0188.g0032	4951	4979	-	-5.84694	2.91e-05	1	GGGAGTACCTGCATGTAGCGAAATGTCAA	5000	49	21
PACE (Extended Data Figure 1D)	Vigang_Vang06g08410.1	1822	1850	+	-5.89796	2.94e-05	1	TGTAGTAGTTACAGCTGTCTAACAGAATA	5000	3178	3150
PACE (Extended Data Figure 1D)	Spasub_rna-gnl|WGS_QUWT|mrna.E2542_SST22822	4882	4910	+	-5.89796	2.94e-05	1	TGTGCATTCTCCAGGAGGCTTATTATCCA	5000	118	90
PACE (Extended Data Figure 1D)	Begfuc_Begfu91817S44671	3000	3028	-	-6	3.02e-05	1	TGTACTAGCTTATTGTGGCGCTCTCTTAT	5000	2000	1972
PACE (Extended Data Figure 1D)	Prumum_rna-XM_016795805.1	3325	3353	-	-6.02041	3.03e-05	1	GGTATGAGCTCCTCCTGTCTTTTGGGGAA	5000	1675	1647
PACE (Extended Data Figure 1D)	Prumum_rna-XM_008240944.2	3325	3353	-	-6.02041	3.03e-05	1	GGTATGAGCTCCTCCTGTCTTTTGGGGAA	5000	1675	1647
PACE (Extended Data Figure 1D)	Prumum_rna-XM_016795806.1	3325	3353	-	-6.02041	3.03e-05	1	GGTATGAGCTCCTCCTGTCTTTTGGGGAA	5000	1675	1647
PACE (Extended Data Figure 1D)	Prudul_Prudul26A016137T1	500	528	+	-6.04082	3.05e-05	1	TCCACAAGCGTCACTTGTCAAAGCCCCAT	5000	4500	4472
PACE (Extended Data Figure 1D)	Arahyp_arahy.Tifrunner.gnm1.ann1.K1SYDF.1	2657	2685	+	-6.20408	3.17e-05	1	TCTACAATATACATCTATCTCCTAGCCAA	5000	2343	2315
PACE (Extended Data Figure 1D)	Drydru_Drydr394S11526	4099	4127	+	-6.31633	3.26e-05	1	TGTGATTGTGCCACGTCACAAGAAAAAAG	5000	901	873
PACE (Extended Data Figure 1D)	Glysoj_rna-XM_028351763.1	781	809	-	-6.4898	3.4e-05	1	TGTGGAGGTTTGTTGTGGAGTTTGGAGAG	5000	4219	4191
PACE (Extended Data Figure 1D)	Glymax_Glyma.16G182400.1	1825	1853	-	-6.4898	3.4e-05	1	TGTGGAGGTTTGTTGTGGAGTTTGGAGAG	5000	3175	3147
PACE (Extended Data Figure 1D)	Glysoj_rna-XM_028351762.1	1830	1858	-	-6.4898	3.4e-05	1	TGTGGAGGTTTGTTGTGGAGTTTGGAGAG	5000	3170	3142
PACE (Extended Data Figure 1D)	Bradis_Bradi2g31710.1	3987	4015	+	-6.53061	3.43e-05	1	TATCCGATTACCAACTGTAGAATGGCCAT	5000	1013	985
PACE (Extended Data Figure 1D)	Nicben_Niben101Scf08326g00020.1	2100	2128	-	-6.63265	3.52e-05	1	TCTTCGATTTCCGTGTGCCTTACTCCTAT	5000	2900	2872
PACE (Extended Data Figure 1D)	Glymax_Glyma.20G160200.1	2005	2033	-	-6.69388	3.57e-05	1	GCTCCTAGCTGCATGTGGCATTAAATAAC	5000	2995	2967
PACE (Extended Data Figure 1D)	Glysoj_rna-XM_028365184.1	2079	2107	-	-6.69388	3.57e-05	1	GCTCCTAGCTGCATGTGGCATTAAATAAC	5000	2921	2893
PACE (Extended Data Figure 1D)	Glysoj_rna-XM_028365182.1	2287	2315	-	-6.69388	3.57e-05	1	GCTCCTAGCTGCATGTGGCATTAAATAAC	5000	2713	2685
PACE (Extended Data Figure 1D)	Linusi_Lus_GLEAN_10003662	2190	2218	-	-6.77551	3.64e-05	1	GCTGGTGCTGACATCAGACTGATTGTGAA	5000	2810	2782
PACE (Extended Data Figure 1D)	Sorbic_Sobic.003G003600.1	3774	3802	-	-6.82653	3.69e-05	1	GGCTGGAGGTCCACGTGTAGAGCAGGGAG	5000	1226	1198
PACE (Extended Data Figure 1D)	Camsin_rna-XM_028204767.1	1010	1038	-	-7.06122	3.9e-05	1	GGTGCAACTTTGATGCTGCAATTGGAGAG	5000	3990	3962
PACE (Extended Data Figure 1D)	Tarhas_rna-XM_019201684.1	2438	2466	-	-7.11224	3.95e-05	1	TGGAGATTTGACACGTGGAAGACTGCACA	5000	2562	2534
PACE (Extended Data Figure 1D)	Tarhas_rna-XM_010531350.1	3349	3377	-	-7.11224	3.95e-05	1	TGGAGATTTGACACGTGGAAGACTGCACA	5000	1651	1623
PACE (Extended Data Figure 1D)	Tarhas_rna-XM_010531352.1	3349	3377	-	-7.11224	3.95e-05	1	TGGAGATTTGACACGTGGAAGACTGCACA	5000	1651	1623
PACE (Extended Data Figure 1D)	Camsin_rna-XM_028208655.1	4514	4542	+	-7.13265	3.97e-05	1	tatactttttccaagtgTGGCACTCCAAT	5000	486	458
PACE (Extended Data Figure 1D)	Boestr_Bostr.29223s0038.1	2487	2515	-	-7.39796	4.23e-05	1	GGTTCTTTCTTCACCTGGCATCGACGTAG	5000	2513	2485
PACE (Extended Data Figure 1D)	Citlan_Cla012828	955	983	-	-7.47959	4.31e-05	1	TATACGATCGCCTAGTGTTTCTAAGTGAT	5000	4045	4017
PACE (Extended Data Figure 1D)	Triaes_TraesCS3A02G159600.1	3928	3956	+	-7.57143	4.41e-05	1	TAGGGGTGGGACATGCGGCATGCGGGTGG	5000	1072	1044
PACE (Extended Data Figure 1D)	Camsin_rna-XM_028226884.1	1942	1970	+	-7.58163	4.42e-05	1	agtcgaggtgccacgtgtcctgatcatga	5000	3058	3030
PACE (Extended Data Figure 1D)	Camsin_rna-XM_028241801.1	1414	1442	+	-7.61224	4.45e-05	1	ccccgaaccaccgtgtggctctcacggat	5000	3586	3558
PACE (Extended Data Figure 1D)	Orysat_LOC_Os01g13540.1	1062	1090	-	-7.67347	4.52e-05	1	TGTGGTATCCCCTTGAGGTATAAAAGGAG	5000	3938	3910
PACE (Extended Data Figure 1D)	Betpen_Bpev01.c0188.g0032	511	539	+	-7.76531	4.62e-05	1	TGTGGAATTTACATGTCTAAAAAAATGTT	5000	4489	4461
PACE (Extended Data Figure 1D)	Triaes_TraesCS3A02G159600.1	1134	1162	+	-7.77551	4.63e-05	1	GGGCCGTGTTCTATGTGACGGATTGACCG	5000	3866	3838
PACE (Extended Data Figure 1D)	Helann_HanXRQChr17g0537531	1622	1650	+	-7.88776	4.75e-05	1	TATGTGAGTGTCGTCTGGTGCTCAGACAA	5000	3378	3350
PACE (Extended Data Figure 1D)	Camsin_rna-XM_028238304.1	163	191	-	-7.92857	4.8e-05	1	TGTACTTTTTCAATGTGGAAAAACAATCA	3797	3634	3606
PACE (Extended Data Figure 1D)	Sollyc_Solyc08g008410.2.1	4830	4858	+	-7.9898	4.87e-05	1	TATACTTTTTGCAAGTGGCAACTTAATAA	5000	170	142
PACE (Extended Data Figure 1D)	Triaes_TraesCS3A02G159600.1	2147	2175	+	-8.04082	4.93e-05	1	GCGACGTGCGGCACGTGCCGATCGAGGGG	5000	2853	2825
PACE (Extended Data Figure 1D)	Nicben_Niben101Scf10559g01037.1	3258	3286	-	-8.05102	4.94e-05	1	TGTAGTACCTAAATGTAGCTTTAGGCTAC	5000	1742	1714
PACE (Extended Data Figure 1D)	Arahyp_arahy.Tifrunner.gnm1.ann1.LH2L98.1	1003	1031	-	-8.16327	5.07e-05	1	GCTCGATTATTAATGAGTCGAGCCGTGAG	5000	3997	3969
PACE (Extended Data Figure 1D)	Capgra_Cagra.1226s0068.1	1578	1606	-	-8.19388	5.11e-05	1	ATTACAATCCACACGTAGCGTAAGAGGAA	5000	3422	3394
PACE (Extended Data Figure 1D)	Linusi_Lus_GLEAN_10026009	3075	3103	+	-8.2449	5.17e-05	1	ATTCCAATTTCCAACTGGTGGATTGGGAG	5000	1925	1897
PACE (Extended Data Figure 1D)	Vigang_Vang06g08410.1	3462	3490	+	-8.27551	5.21e-05	1	CGAACTTCTTTCATGTCGCAAACAAACAA	5000	1538	1510
PACE (Extended Data Figure 1D)	Helann_HanXRQChr08g0213791	3781	3809	+	-8.33673	5.28e-05	1	AGCAGAGCCGCCATGAGCGACGGAGAGAG	5000	1219	1191
PACE (Extended Data Figure 1D)	Aqucoe_Aqcoe3G256800.1	1136	1164	-	-8.36735	5.32e-05	1	GGTCTATCTAACACATGTCACTCCAATAT	5000	3864	3836
PACE (Extended Data Figure 1D)	Pruyed_rna-gnl|WGS_PJQY|mrna.Pyn_02762	2998	3026	+	-8.40816	5.37e-05	1	CCGCCTATTGCCACCtgtcaaaatagtat	5000	2002	1974
PACE (Extended Data Figure 1D)	Nicben_Niben101Scf10559g01037.1	1508	1536	-	-8.53061	5.53e-05	1	GATTCTTTTGATATCTGTCAAACTACTAA	5000	3492	3464
PACE (Extended Data Figure 1D)	Anacom_Aco004459.1	4357	4385	-	-8.55102	5.56e-05	1	TCCGCGTGTGCCGTGGCGCAGGGAAGGAG	5000	643	615
PACE (Extended Data Figure 1D)	Camsin_rna-XM_028236391.1	2655	2683	+	-8.73469	5.8e-05	1	gagagttgagacaTTTGGAGAAAACAGAG	5000	2345	2317
PACE (Extended Data Figure 1D)	Helann_HanXRQChr08g0213781	1039	1067	-	-8.7551	5.83e-05	1	GGTACCTCTTCCAAGTGGGTGACTGATCG	5000	3961	3933
PACE (Extended Data Figure 1D)	Tarhas_rna-XM_019202011.1	3066	3094	+	-8.7551	5.83e-05	1	TATATGTTTTCCACGTGTCGTCAAATTAC	5000	1934	1906
PACE (Extended Data Figure 1D)	Tarhas_rna-XM_010543489.2	4349	4377	+	-8.7551	5.83e-05	1	TATATGTTTTCCACGTGTCGTCAAATTAC	5000	651	623
PACE (Extended Data Figure 1D)	Cicari_Ca_10307.1	4152	4180	+	-8.83673	5.94e-05	1	TGTACTTTCGAATCATGGCATATTCTTAT	5000	848	820
PACE (Extended Data Figure 1D)	Bradis_Bradi2g08177.1	1930	1958	+	-8.85714	5.97e-05	1	TATGCATCTGTCATCTGTGGATGGACGAC	5000	3070	3042
PACE (Extended Data Figure 1D)	Gosrai_Gorai.006G206500.1	3971	3999	-	-8.90816	6.04e-05	1	TGTGGCGCTGAAATGTGTTTTAATCACAT	5000	1029	1001
PACE (Extended Data Figure 1D)	Jugreg_Jr09_09590_p1	2978	3006	+	-8.92857	6.07e-05	1	GCCAGTTTTGACAGCTGGCATGTCGGCTA	5000	2022	1994
PACE (Extended Data Figure 1D)	Aratha_AT1G64530.1	395	423	-	-9.02041	6.2e-05	1	TGTGGCAGTTGCTTGTGGCAGGAGGTGGA	5000	4605	4577
PACE (Extended Data Figure 1D)	Boestr_Bostr.29223s0038.1	399	427	-	-9.02041	6.2e-05	1	TGTGGCAGTTGCTTGTGGCAGGAGGTGGA	5000	4601	4573
PACE (Extended Data Figure 1D)	Caprub_Carub.0002s0022.1	477	505	-	-9.02041	6.2e-05	1	TGTGGCAGTTGCTTGTGGCAGGAGGTGGA	5000	4523	4495
PACE (Extended Data Figure 1D)	Potmic_21914_t	4531	4559	+	-9.08163	6.29e-05	1	GGCATAATAGCCAAGGGTCGCTCGCACAG	5000	469	441
PACE (Extended Data Figure 1D)	Gosrai_Gorai.006G206500.1	3278	3306	+	-9.14286	6.38e-05	1	TGTAGAACTCACGTGTGACACGTTATTAC	5000	1722	1694
PACE (Extended Data Figure 1D)	Helann_HanXRQChr06g0173061	223	251	+	-9.22449	6.5e-05	1	CTTGGAACGGCCCTGTGGAAAATGGATAG	5000	4777	4749
PACE (Extended Data Figure 1D)	Amahyp_AH011338-RA	1863	1891	-	-9.55102	7.01e-05	1	CTTCCATTCGGCATCAGGCGGATCAGTAG	5000	3137	3109
PACE (Extended Data Figure 1D)	Cucmos_CmoCh04G006180.1	2968	2996	+	-9.56122	7.03e-05	1	TCTAAGAGCTCAACTTGTCCAACAAAGAT	5000	2032	2004
PACE (Extended Data Figure 1D)	Helann_HanXRQChr06g0172921	2482	2510	-	-9.64286	7.16e-05	1	TGTATAAGAGACATGATTCGTACGAAGTG	5000	2518	2490
PACE (Extended Data Figure 1D)	Citsin_orange1.1g002144m	899	927	-	-9.68367	7.23e-05	1	TATAGTCCTGACATGAGTGGTCAGCAGAG	5000	4101	4073
PACE (Extended Data Figure 1D)	Mucpru_rna-gnl|WGS_QJKJ|CR513_12740.mrna	3828	3856	+	-9.71429	7.28e-05	1	TATAGAAATGTCACGTGACAaactataaa	5000	1172	1144
PACE (Extended Data Figure 1D)	Helann_HanXRQChr06g0173011	2220	2248	+	-9.7449	7.33e-05	1	GGTGCTTGTGTTATGTCTCAAAAACTGAT	5000	2780	2752
PACE (Extended Data Figure 1D)	Proalb_rna-XM_028917403.1	3676	3704	-	-9.78571	7.4e-05	1	TATAAGTCCGACATTTAGGAAAAGCACAT	5000	1324	1296
PACE (Extended Data Figure 1D)	Nymcol_rna-XM_031629038.1	2855	2883	+	-9.79592	7.42e-05	1	GCTGGAACCTCGAGGGGTCGACCGGCGAA	5000	2145	2117
PACE (Extended Data Figure 1D)	Proalb_rna-XM_028917403.1	4969	4997	-	-9.85714	7.52e-05	1	TCTGGAGCCTCGATGTTCCGGGGAAAAAT	5000	31	3
PACE (Extended Data Figure 1D)	Pyrcom_PCP020277.1	2464	2492	+	-9.86735	7.54e-05	1	TCTTGAAGCCCCATTTGACACAGAGACCT	5000	2536	2508
PACE (Extended Data Figure 1D)	Helann_HanXRQChr08g0213781	15	43	+	-9.87755	7.56e-05	1	TCTAGAATTCACACCAGGAGGATGAACGA	5000	4985	4957
PACE (Extended Data Figure 1D)	Sollyc_Solyc08g082750.2.1	4210	4238	-	-9.89796	7.59e-05	1	TGTCCATTTTAAAAGTTTCATCCAGATAT	5000	790	762
PACE (Extended Data Figure 1D)	Treori_TorRG33x02_114670.1	4837	4865	-	-9.91837	7.63e-05	1	TGTTTTTTTTACAACTTGCTTAGAGAGAG	5000	163	135
PACE (Extended Data Figure 1D)	Camsin_rna-XM_028236391.1	2868	2896	-	-9.92857	7.65e-05	1	TCTCAAGTCCCCATTTGTCAGATTATTAT	5000	2132	2104
PACE (Extended Data Figure 1D)	Helann_HanXRQChr05g0133711	2776	2804	-	-9.94898	7.68e-05	1	TCTACATTCTCCCTATTCCATGCCCCCAT	5000	2224	2196
PACE (Extended Data Figure 1D)	Popeup_rna-XM_011024159.1	1487	1515	-	-9.97959	7.74e-05	1	AATCAATTCTGCATGGGGCGTTTCGAGAT	5000	3513	3485
PACE (Extended Data Figure 1D)	Popeup_rna-XM_011024158.1	2994	3022	-	-9.97959	7.74e-05	1	AATCAATTCTGCATGGGGCGTTTCGAGAT	5000	2006	1978
PACE (Extended Data Figure 1D)	Musacu_GSMUA_Achr3T25240_001.v1	1193	1221	-	-10.051	7.86e-05	1	GAAAAAAATTCCATGAGTCAAGCACTGAG	5000	3807	3779
PACE (Extended Data Figure 1D)	Camsin_rna-XM_028236391.1	3771	3799	+	-10.1224	7.99e-05	1	TGACGATGCTCTACGTTGTGGAGTCCGAG	5000	1229	1201
PACE (Extended Data Figure 1D)	Pruavi_Pav_sc0001296.1_g360.1.mk	1622	1650	-	-10.2245	8.18e-05	1	GGTATAAGCTCCTCTTGTCTTTTGGGGAA	5000	3378	3350
PACE (Extended Data Figure 1D)	Helann_HanXRQChr08g0213811	2677	2705	+	-10.2245	8.18e-05	1	TCTTCTAGACACACGTGGTGATCCAACAA	5000	2323	2295
PACE (Extended Data Figure 1D)	Nymcol_rna-XM_031628770.1	4407	4435	+	-10.2755	8.28e-05	1	TCTCCCTCTTGCTTGTGTCATGAGTTCAG	5000	593	565
PACE (Extended Data Figure 1D)	Camsin_rna-XM_028239099.1	4570	4598	-	-10.3265	8.37e-05	1	GCTGGACTGTCCATGTTTCCGGCGCTGAT	5000	430	402
PACE (Extended Data Figure 1D)	Mucpru_rna-gnl|WGS_QJKJ|CR513_12740.mrna	180	208	+	-10.4082	8.53e-05	1	TATCCTTTTTCTCCTTGTCGCATTGCTAG	5000	4820	4792
PACE (Extended Data Figure 1D)	Aratha_AT1G64530.1	2505	2533	-	-10.4184	8.55e-05	1	GGTTCTTTCTTTACCTGGCATCCACATAG	5000	2495	2467
PACE (Extended Data Figure 1D)	Caprub_Carub.0002s0022.1	2736	2764	-	-10.4184	8.55e-05	1	GGTTCTTTCTTCACCTAGCATCCACATAG	5000	2264	2236
PACE (Extended Data Figure 1D)	Camsin_rna-XM_028223412.1	3796	3824	+	-10.4796	8.67e-05	1	tgtagacattgcatgtggattaggaataa	5000	1204	1176
PACE (Extended Data Figure 1D)	Helann_HanXRQChr02g0047821	795	823	+	-10.4898	8.69e-05	1	AGAAGGTTTTCCAGGCGGCGGTGCCGGAG	5000	4205	4177
PACE (Extended Data Figure 1D)	Carlit_rna-gnl|WGS_SWLB|mrna.FCM35_KLT05893	2652	2680	-	-10.5204	8.75e-05	1	TGTACTACCTCCATGTCGGACAAATTGGT	5000	2348	2320
PACE (Extended Data Figure 1D)	Quelob_rna-XM_031095944.1	3889	3917	-	-10.551	8.81e-05	1	TACTGACTTACCATGTGGCTTGATGGTAG	5000	1111	1083
PACE (Extended Data Figure 1D)	Quelob_rna-XM_031095943.1	4695	4723	-	-10.551	8.81e-05	1	TACTGACTTACCATGTGGCTTGATGGTAG	5000	305	277
PACE (Extended Data Figure 1D)	Bradis_Bradi2g08177.1	4702	4730	+	-10.6531	9.02e-05	1	TGTGATTCCACCAAGTAGCAAGGGAGCAA	5000	298	270
PACE (Extended Data Figure 1D)	Trisub_gene-TSUD_44330	3950	3978	-	-10.7755	9.27e-05	1	GATAAATGTGTTATGTGGTTAGCACTTAG	5000	1050	1022
PACE (Extended Data Figure 1D)	Araipa_araip.K30076.gnm1.ann1.Araip.Y4AFN.1	4954	4982	-	-10.7959	9.31e-05	1	TCTGAGAGTGCTATGTTGTGGAAAAGCAA	5000	46	18
PACE (Extended Data Figure 1D)	Arahyp_arahy.Tifrunner.gnm1.ann1.LH2L98.1	4954	4982	-	-10.7959	9.31e-05	1	TCTGAGAGTGCTATGTTGTGGAAAAGCAA	5000	46	18
PACE (Extended Data Figure 1D)	Arahyp_arahy.Tifrunner.gnm1.ann1.0FWB0U.1	4955	4983	-	-10.7959	9.31e-05	1	TCTGAGAGTGCTATGTTGTGGAAAAGCAA	5000	45	17
PACE (Extended Data Figure 1D)	Aradur_aradu.V14167.gnm1.ann1.Aradu.T4VLF.1	4955	4983	-	-10.7959	9.31e-05	1	TCTGAGAGTGCTATGTTGTGGAAAAGCAA	5000	45	17
PACE (Extended Data Figure 1D)	Helann_HanXRQChr07g0189401	2773	2801	+	-10.8367	9.4e-05	1	TATGGAAGCTCTACATGTCATGATGGAAA	5000	2227	2199
PACE (Extended Data Figure 1D)	Setita_Seita.3G084600.1	3920	3948	-	-10.8673	9.47e-05	1	GGAAGGTTTGCCAGTTGGCTCACCACCTT	5000	1080	1052
PACE (Extended Data Figure 1D)	Manesc_Manes.02G006700.1	3054	3082	+	-10.9082	9.55e-05	1	TGTACTTTTATCATGTTGTGAAAAGCTAT	5000	1946	1918
PACE (Extended Data Figure 1D)	Aeseve_Ae09g22120.1	3556	3584	-	-10.9184	9.57e-05	1	GGTCCTTCTGCTAGCTGGCTAGTGGTTGA	5000	1444	1416
PACE (Extended Data Figure 1D)	Triaes_TraesCS3B02G190300.1	1569	1597	-	-10.9694	9.69e-05	1	TGTCAAAGCTCCATTTTTATGGGAGACAA	5000	3431	3403
PACE (Extended Data Figure 1D)	Triaes_TraesCS3A02G159600.1	3321	3349	-	-10.9694	9.69e-05	1	TGTCAAAGCTCCATTTTTATGGGAGACAA	5000	1679	1651
PACE (Extended Data Figure 1D)	Triaes_TraesCS3D02G166900.3	3645	3673	-	-10.9694	9.69e-05	1	TGTCAAAGCTCCATTTTTATGGGAGACAA	5000	1355	1327
PACE (Extended Data Figure 1D)	Triaes_TraesCS3D02G166900.2	3834	3862	-	-10.9694	9.69e-05	1	TGTCAAAGCTCCATTTTTATGGGAGACAA	5000	1166	1138
PACE (Extended Data Figure 1D)	Triaes_TraesCS3D02G166900.1	3834	3862	-	-10.9694	9.69e-05	1	TGTCAAAGCTCCATTTTTATGGGAGACAA	5000	1166	1138
PACE (Extended Data Figure 1D)	Capann_rna-XM_016688965.1	2914	2942	+	-11.0204	9.8e-05	1	TGTGTCATCTCAATTTGGGACAGAGGGAG	5000	2086	2058
PACE (Extended Data Figure 1D)	Brarap_BraA01g014750.3C	171	199	+	-11.0306	9.82e-05	1	TTAACCGTCGACATGTGGCGTTAAAATTT	5000	4829	4801
PACE (Extended Data Figure 1D)	Datglo_Datgl229S25120	54	82	-	-11.0816	9.93e-05	1	TGAACATTCTATATCGGGCGACCTTAGAG	5000	4946	4918
PACE (Extended Data Figure 1D)	Aqucoe_Aqcoe6G066000.1	1696	1724	-	-11.0918	9.96e-05	1	GACCCAACCATCATGTGGCACTGAAAGTA	5000	3304	3276
PACE (Extended Data Figure 1D)	Bradis_Bradi2g08177.1	674	702	+	-11.102	9.98e-05	1	GTTCGGGTCACCACGTCGCAGACGACGCT	5000	4326	4298

[truncated: 9 more sheets: NLP8-9_motif_Ext Data Fig. 1A, NLP8-9_motif_Ext Data Fig. 1B, NLP8-9_PACE (Ext Data Fig. 1D), NLP_non_seed_motif_Ext D Fig.1A, NLP_non_seed_motif_Ext D Fig.1B, NLP_non_seed_PACE (Ext Fig.1D) , NLP1-2-3-4-5_proortho_ExtFig.1A, NLP1-2-3-4-5_proortho_ExtFig.1B, NLP1-2-3-4-5_proortho_PACE]
