# Supplementary material for: A novel cis-element enabled bacterial uptake by plant cells
Source: Nat Plants. 2026 Jan 2;12(1):140–51. doi: 10.1038/s41477-025-02161-z (PMC12830364; doi:10.1038/s41477-025-02161-z)
Supplement: Supplementary file 5 — Status of PACE and NIN in non-nodulating FaFaCuRo species. The species highlighted in grey are non-nodulating FaFaCuRo species that possess a full-length NIN open reading frame. [file 41477_2025_2161_MOESM5_ESM.xlsx]

## Sheet: Sheet1
Supplementary Table 3. Status of PACE and NIN in non-nodulating FaFaCuRo species. Species highlighted in grey: non-nodulating FaFaCuRo species that possess a full length NIN open reading frame.
Species_Abbreviation	Species	Genus	Order	Family	RNS (+/-)	NIN presence	PACE presence (+/-)
Begfuc	Begonia fuchsioides	Begonia	Cucurbitales	Begoniaceae	-	Lost*	n. d.
Betpen	Betula pendula	Betula	Fagales	Fagaceae	-	+	-
Cansat	Cannabis sativa	Cannabis	Rosales	Cannabaceae	-	+	-
Carfan	Carpinus fangiana	Carpinus	Fagales	Betulaceae	-	+	-
Casaus	Castanospermum australe	Castanospermum	Fabales	Fabaceae	-	Lost*	n. d.
Casmol	Castanea mollissima	Castanea	Fagales	Fagaceae	-	+	+
Cercan	Cercis canadensis	Cercis	Fabales	Caesalpiniaceae	-	Fragmented*	n. d.
Citlan	Citrullus lanatus ssp vulgaris 97103	Citrullus	Cucurbitales	Cucurbitaceae	-	Fragmented*	n. d.
Cucsat	Cucumis sativus PI183967	Cucumis	Cucurbitales	Cucurbitaceae	-	Fragmented*	n. d.
Ficere	Ficus erecta	Ficus	Rosales	Moraceae	-	+	+
Fraves	Fragaria vesca	Fragaria	Rosales	Rosaceae	-	Lost*	n. d.
Humlup	Humulus lupulus	Humulus	Rosales	Cannabaceae	-	Fragmented*	-
Jugreg	Juglans regia	Juglans	Fagales	Juglandaceae	-	+	-
Mornot	Morus notabilis	Morus	Rosales	Moraceae	-	Fragmented	-
Nissch	Nissolia schottii	Nissolia	Fabales	Fabaceae	-	Lost*	n. d.
Pruavi	Prunus avium	Prunus	Rosales	Rosaceae	-	Fragmented	+
Prudul	Prunus dulcis	Prunus	Rosales	Rosaceae	-	Fragmented	+
Prumum	Prunus mume	Prunus	Rosales	Rosaceae	-	+	+
Pruper	Prunus persica	Prunus	Rosales	Rosaceae	-	Fragmented	+
Pruyed	Prunus yeodensis	Prunus	Rosales	Rosaceae	-	Fragmented	-
Pyrcom	Pyrus communis	Pyrus	Rosales	Rosaceae	-	Lost*	n. d.
Quelob	Quercus lobata	Quercus	Fagales	Fagaceae	-	+	+
Querob	Quercus robur	Quercus	Fagales	Fagaceae	-	+	-
Rharub	Rhamnella rubrinervis	Rhamnella	Rosales	Rhamnaceae	-	Fragmented	-
Roschi	Rosa chinensis	Rosa	Rosales	Rosaceae	-	Fragmented	+
Rubocc	Rubus occidentalis	Rubus	Rosales	Rosaceae	-	Lost*	n. d.
Treori	Trema orientalis	Trema	Rosales	Cannabaceae	-	Fragmented	-
Zizjuj	Ziziphus jujuba cv. Dongzao	Ziziphus	Rosales	Rhamnaceae	-	+	+
Lost* : species that lost NIN according to Griesmann et al.15
Fragmented* : species that have a fragmented NIN according to Griesmann et al.15
Fragmented : species that have a fragmented NIN (less than 85% identity - including abscence - of the RWP domain; less than 65% identity - including abscence - of the PB1 domain or containing premature stop codon(s))
"+" : species that have an intact NIN open reading frame
n. d. : not determined
