# Supplementary material for: A novel cis-element enabled bacterial uptake by plant cells
Source: Nat Plants. 2026 Jan 2;12(1):140–51. doi: 10.1038/s41477-025-02161-z (PMC12830364; doi:10.1038/s41477-025-02161-z)
Supplement: Supplementary file 6 — Results of hairy root mediated complementation experiments of the L. japonicus Gifu nin-2 and nin-15 mutant lines with indicated constructs. [file 41477_2025_2161_MOESM6_ESM.xlsx]

## Sheet: Sheet1
Supplementary Table 4. Results of hairy root mediated complementation experiments of the L. japonicus Gifu nin-2 and nin-15 mutant lines with indicated constructs.
Construct (for plasmid names, see Supplementary Table 7)	Plant genotype	Time point	Use for	Root hairs							Nodules
				Total number of infection threads (all root systems)	Total number of entrapments (all root systems)	Total infection events	Transgenic root systems with root hair IT	Average number of root hair ITs	Transgenic root pieces analyzed (one from each transgenic root system)	% transgenic root systems having root hair ITs	Total number of non-infected nodules (all root systems)	total number of infected nodules (all root systems)	Transgenic root systems with infected nodules	Average number of infected nodules	Transgenic root systems analyzed	% transgenic root systems bearing infected nodules	average number of transformed nodules per root sytem
NINpro:NIN	nin-15	3 wpi	Fig. 3; Extended Data Fig. 9	629	581	1210	47	13.67	47	100	443	931	83	11.2169	84	98.8095	16.3571
NINpro::ΔPACE:NIN	nin-15	3 wpi		13	237	250	7	1.85	19	36.8	367	32	14	2.28571	39	35.8974	10.2308
NINpro::mPACE:NIN	nin-15	3 wpi		12	574	586	4	3	31	12.9	519	58	21	2.7619	51	41.1765	11.3137
NINminpro:NIN	nin-15	3 wpi		2	1555	1557	2	1	85	2.3	1149	22	14	1.57143	105	13.3333	11.1524
NINpro::CgPACE:NIN	nin-15	3 wpi		289	283	572	31	9.5	31	100	47	333	31	10.7419	32	96.875	11.875
NINpro::DdPACE:NIN	nin-15	3 wpi		263	141	404	21	11.3	21	100	30	191	21	9.09524	22	95.4545	10.0455
NINpro::DgPACE:NIN	nin-15	3 wpi		149	160	309	19	7.85	19	100	49	154	19	8.10526	20	95	10.15
NINpro::ZjPACE:NIN	nin-15	3 wpi		504	274	778	21	25.2	22	95.4545	126	201	24	8.375	25	96	8.84
NINpro::PpPACE:NIN	nin-15	3 wpi		544	422	966	24	22.6	25	96	106	198	26	7.61	27	96.2963	11.25
NINpro::JrPACE-like:NIN	nin-15	3 wpi		31	583	614	7	4.42	24	29.1667	251	40	12	3.33	41	29.2683	7.09
NINminpro:NIN	nin-15	3 wpi	Fig. 4; Extended Data Fig. 10	2	1337	1339	2	1	69	2.8	832	20	12	1.66667	69	17.3913	12.3478
PACE:NINminpro:NIN	nin-15	3 wpi		15	1322	1337	8	1.88	96	8.3	1028	131	47	2.78723	96	48.9583	12.0729
SlNINpro:NIN	nin-15	3 wpi		0	641	641	0	0	31	0	374	6	5	1.2	70	7.14286	5.42857
SlNINpro::PACE:NIN	nin-15	3 wpi		58	778	836	17	3.41176	47	36.1702	531	40	23	1.73913	89	25.8427	6.41573
SlNINpro::mPACE:NIN	nin-15	3 wpi		0	486	486	0	0	29	0	417	4	4	1	69	5.7971	6.10145
CE1kb:NINpro:NIN	Gifu wild-type	3 wpi	Fig. 3; Extended Data Fig. 6 and 8A	213	635	848	18	11.8333	19	94.7368	0	145	18	8.05556	19	94.7368	7.63158
NINpro:NIN	Gifu wild-type	3 wpi		246	366	612	18	13.6667	19	94.7368	0	195	23	8.47826	27	85.1852	7.22222
CE1kb:NINpro:NIN	nin-2	3 wpi		1125	849	1974	28	40.1786	36	77.7778	12	138	18	7.66667	45	40	3.33333
CE1kb:NINpro::mPACE:NIN	nin-2	3 wpi		6	352	358	3	2	7	42.8571	9	0	0	n.a.	43	0	0.996678
CE1kb:NINpro::mbox:NIN	nin-2	3 wpi		0	860	860	0	n.a.	23	0	37	30	2	15	32	6.25	2.09375
CE1kb:NINpro::mflanking:NIN	nin-2	3 wpi		563	815	1378	17	33.1176	27	62.963	6	59	7	8.42857	32	21.875	2.03125
CE1kb:NIN9kbpro:NIN	nin-2	3 wpi		967	273	1240	12	80.5833	13	92.3077	0	8	3	2.66667	14	21.4286	0.571429
CE1kb:NIN9kbpro::mPACE:NIN	nin-2	3 wpi		18	594	612	3	6	14	21.4286	0	2	1	2	14	7.14286	0.142857
CE1kb:PACE:NINminpro:NIN	nin-2	3 wpi		344	255	599	9	38.2222	10	90	0	0	0	n.a.	46	0	0
CE1kb:NINminpro:NIN	nin-2	3 wpi		0	620	620	0	n.a.	15	0	0	0	0	n.a.	33	0	0
NINpro:NIN	nin-2	3 wpi		813	398	1211	22	36.9545	24	91.6667	0	0	0	n.a.	24	0	0
PACE:NINminpro:NIN	nin-2	3 wpi		78	1100	1178	2	39	22	9.09091	0	0	0	n.a.	25	0	0
NINminpro:NIN	nin-2	3 wpi		3	335	338	1	3	10	10	0	0	0	n.a.	15	0	0
CE5kb:NINpro:NIN	Gifu wild-type	3 wpi	Fig. 3; Extended Data Fig. and 8B	198	370	568	20	9.9	20	100	3	226	20	11.3	20	100	11.45
NINpro:NIN	Gifu wild-type	3 wpi		153	259	412	20	7.65	20	100	1	259	20	12.95	20	100	13
CE5kb:NINpro:NIN	nin-2	3 wpi		447	361	808	21	21.2857	22	95.4545	23	238	26	9.15385	32	81.25	8.15625
CE5kb:NINpro::mPACE:NIN	nin-2	3 wpi		18	614	632	6	3	20	30	94	16	7	2.28571	14	50	7.85714
CE5kb:NINpro::mbox:NIN	nin-2	3 wpi		5	586	591	3	1.66667	18	16.6667	103	14	3	4.66667	16	18.75	7.3125
CE5kb:NINpro::mflanking:NIN	nin-2	3 wpi		375	312	687	19	19.7368	19	100	73	106	15	7.06667	22	68.1818	8.13636
CE5kb:PACE:NINminpro:NIN	nin-2	3 wpi		536	512	1048	24	22.3333	33	72.7273	0	0	0	n.a.	30	0	0
CE5kb:NINminpro:NIN	nin-2	3 wpi		0	511	511	0	0	13	0	0	0	0	n.a.	8	0	0
NINpro:NIN	nin-2	3 wpi		514	373	887	21	24.4762	21	100	8	2	1	2	25	4	0.4
CE1kb:NINpro:NIN	Gifu wild-type	5 wpi	Supplementary Fig. 12 and 15	167	267	434	16	10.4375	16	100	1	184	25	7.36	29	86.2069	6.37931
NINpro:NIN	Gifu wild-type	5 wpi		76	117	193	10	7.6	10	100	2	94	12	7.83333	15	80	6.4
CE1kb:NINpro:NIN	nin-2	5 wpi		1461	1530	2991	37	39.4865	46	80.4348	11	265	29	9.13793	53	54.717	5.20755
CE1kb:NINpro::mPACE:NIN	nin-2	5 wpi		6	309	315	3	2	11	27.2727	62	36	6	6	36	16.6667	2.72222
CE1kb:NINpro::mbox:NIN	nin-2	5 wpi		8	526	534	5	1.6	27	18.5185	85	20	8	2.5	32	25	3.28125
CE1kb:NINpro::mflanking:NIN	nin-2	5 wpi		374	415	789	14	26.7143	20	70	16	122	15	8.13333	32	46.875	4.3125
CE1kb:NIN9kbpro:NIN	nin-2	5 wpi		1322	1119	2441	21	21	30	70	0	179	13	13.7692	34	38.2353	5.26471
CE1kb:NIN9kbpro::mPACE:NIN	nin-2	5 wpi		6	309	315	3	3	11	27.2727	0	14	2	7	8	25	1.75
CE1kb:PACE:NINminpro:NIN	nin-2	5 wpi		1137	1423	2560	31	36.6774	34	91.1765	5	17	5	3.4	44	11.3636	0.5
CE1kb:NINminpro:NIN	nin-2	5 wpi		0	1572	1572	0	n.a.	50	0	0	0	0	n.a.	39	0	0
NINpro:NIN	nin-2	5 wpi		232	224	456	12	19.3333	17	70.5882	10	24	6	4	27	22.2222	1.25926
PACE:NINminpro:NIN	nin-2	5 wpi		12	1247	1259	2	6	23	8.69565	1	1	1	1	18	5.55556	0.111111
NINminpro:NIN	nin-2	5 wpi		0	663	663	0	n.a.	24	0	0	0	0	n.a.	18	0	0
n.a.: not applicable
n.d.: not determined
