# Supplementary material for: A novel cis-element enabled bacterial uptake by plant cells
Source: Nat Plants. 2026 Jan 2;12(1):140–51. doi: 10.1038/s41477-025-02161-z (PMC12830364; doi:10.1038/s41477-025-02161-z)
Supplement: Supplementary file 7 — List of plant genomes used for the search of conserved motifs within ERN1 and RAM1 promoters. [file 41477_2025_2161_MOESM7_ESM.xlsx]

## Sheet: species_list_ERN1_RAM1
Supplementary Table 5. List of plant genomes used for the search of conserved motifs within ERN1 and RAM1 promoters. Species names are abbreviated using the three first letter of genus and species. The ability of each species to establish or not arbuscular mycorrhiza (AM) or nitrogen-fixing root nodule symbiosis (RNS) is indicated by 1 and 0 respectively. Order and family are according the APG IV…
Abbreviation	Species names	Order	Family	RNS	AM	Source	Genome version
Alnglu	Alnus glutinosa	Fagales	Betulaceae	1	1	10.1126/science.aat1743	1
Ambtri	Amborella trichopoda	Amborellales	Amborellaceae	0	1	10.1126/science.1241089	1
Arahal	Arabidopsis halleri	Brassicales	Brassicaceae	0	0	10.5061/dryad.gn4hh	w302
Aratha	Arabidopsis thaliana	Brassicales	Brassicaceae	0	0	10.1093/nar/gkr1090	TAIR10
Aradur	Arachis duranensis	Fabales	Fabaceae	1	1	10.1038/ng.3517	V14167
Arahyp	Arachis hypogaea	Fabales	Fabaceae	1	1	10.25739/hb5x-wx74	KYV3
Araipa	Arachis ipaensis	Fabales	Fabaceae	1	1	10.1038/ng.3517	K30076
Begfuc	Begonia fuchsioides	Cucurbitales	Begoniaceae	0	1	10.1126/science.aat1743	1
Betvul	Beta vulgaris	Caryophyllales	Amaranthaceae	0	0	10.1038/nature12817	EL10.1
Boestr	Boechera stricta	Brassicales	Brassicaceae	0	0	Phytozome	1.2
Bradis	Brachypodium distachyon	Poales	Poaceae	0	1	10.1038/nature08747	3.1
Braolecap	Brassica oleraceae var. capitata	Brassicales	Brassicaceae	0	0	10.1038/ncomms4930	1
Brarap	Brassica rapa	Brassicales	Brassicaceae	0	0	Phytozome	FPsc1.3
Cajcaj	Cajanus cajan	Fabales	Fabaceae	1	1	10.1038/nbt.2022.	5
Capgra	Capsella grandiflora	Brassicales	Brassicaceae	0	0	10.1038/ng.2669	1.1
Caprub	Capsella rubella	Brassicales	Brassicaceae	0	0	10.1038/ng.2669	1.1
Capann	Capsicum annuum	Solanales	Solanaceae	0	1	10.1038/ng.2877	GCF_000710875.1
Carpap	Carica papaya	Brassicales	Caricaceae	0	1	10.1038/nature06856	0.4
Casmol	Castanea mollissima	Fagales	Fagaceae	0	1	10.1186/s12864-015-1942-1	1.1
Casaus	Castanospermum australe	Fabales	Fabaceae	0	1	10.1126/science.aat1743	1
Casgla	Casuarina glauca	Fagales	Casuarinaceae	1	1	10.1126/science.aat1743	1b2
Cercan	Cercis canadensis	Fabales	Caesalpiniaceae	0	1	10.1126/science.aat1743	1
Chafas	Chamaecrista fasciculata	Fabales	Fabaceae	1	1	10.1126/science.aat1743	1
Chequi	Chenopodium quinoa	Caryophyllales	Amaranthaceae	0	0	10.1038/nature21370	1
Cicari	Cicer arietinum	Fabales	Fabaceae	1	1	10.1038/srep12806	1
Citlan	Citrullus lanatus	Cucurbitales	Cucurbitaceae	0	1	10.1038/ng.2470	6
Citcle	Citrus clementina	Sapindales	Rutaceae	0	1	10.1038/nbt.2906	1
Citsin	Citrus sinensis	Sapindales	Rutaceae	0	1	10.1038/nbt.2906	1.1
Cucmel	Cucumis melo	Cucurbitales	Cucurbitaceae	0	1	10.1073/pnas.1205415109	4
Cucsat	Cucumis sativus	Cucurbitales	Cucurbitaceae	0	1	10.1038/ng.2801	PI183967
Cucmax	Cucurbita maxima	Cucurbitales	Cucurbitaceae	0	1	10.1016/j.molp.2017.09.003	1.1
Cucmos	Cucurbita moschata	Cucurbitales	Cucurbitaceae	0	1	10.1016/j.molp.2017.09.004	1
Cucpep	Cucurbita pepo	Cucurbitales	Cucurbitaceae	0	1	10.1111/pbi.12860	4.1
Datglo	Datisca glomerata	Cucurbitales	Dasticaceae	0	1	10.1126/science.aat1743	1b2
Daucar	Daucus carota	Apiales	Apiaceae	0	1	10.1038/ng.3565	2
Diacar	Dianthus caryophyllus	Caryophyllales	Caryophyllaceae	0	1	10.1093/dnares/dst053	1
Distri	Discaria trinervis	Rosales	Rhamnaceae	1	1	10.1126/science.aat1743	1
Drydru	Dryas drummondii	Rosales	Rosaceae	1	1	10.1126/science.aat1743	1b2
Eutsal	Eutrema salsugineum	Brassicales	Brassicaceae	0	0	10.3389/fpls.2013.00046	1
Fraana	Fragaria ananassa	Rosales	Rosaceae	0	1	rosaceae.org	1.1
Fraves	Fragaria vesca	Rosales	Rosaceae	0	1	10.1093/gigascience/gix124	4.0.a1
Fraexc	Fraxinus excelsior	Lamiales	Oleaceae	0	1	10.1038/nature20786	2
Glymax	Glycine max	Fabales	Fabaceae	1	1	10.1038/nature08670	2
Gosrai	Gossypium raimondii	Malvales	Malvaceae	0	1	10.1038/nature11798	2.1
Helann	Helianthus annuus	Asterales	Asteraceae	0	1	10.1038/nature22380	1.2
Humlup	Humulus lupulus	Rosales	Cannabaceae	0	1	10.1093/pcp/pcu169	1.1
Jugreg	Juglans regia	Fagales	Juglandaceae	0	1	10.1111/tpj.13207	2.0.revised
Lagsic	Lagenaria siceraria	Cucurbitales	Cucurbitaceae	0	1	10.1111/tpj.13722	1
Lotjap	Lotus japonicus	Fabales	Fabaceae	1	1	10.1093/dnares/dsn008	3
Lupang	Lupinus angustifolius	Fabales	Fabaceae	1	0	10.1111/pbi.12615	1
Maldom	Malus domestica	Rosales	Rosaceae	0	1	rosaceae.org	3.0.a1
Medtru	Medicago truncatula	Fabales	Fabaceae	1	1	10.1038/s41477-018-0286-7	5.r1.6
Mimpud	Mimosa pudica	Fabales	Fabaceae	1	1	10.1126/science.aat1743	1
Momcha	Momordica charantia	Cucurbitales	Cucurbitaceae	0	1	NCBI	GCF_001995035.1
Mornot	Morus notabilis	Rosales	Moraceae	0	1	10.1038/ncomms3445	GCA_000414095.2
Nicben	Nicotiana benthamiana	Solanales	Solanaceae	0	1	10.1094/MPMI-06-12-0148-TA	1.0.1
Nissch	Nissolia schottii	Fabales	Fabaceae	0	1	10.1126/science.aat1743	1
Orysat	Oryza sativa	Poales	Poaceae	0	1	10.1093/nar/gkl976	1
Parand	Parasponia andersonii	Rosales	Cannabaceae	1	1	10.1073/pnas.1721395115	PanWU01x14
Petaxi	Petunia axillaris	Solanales	Solanaceae	0	1	10.1038/nplants.2016.74	1.6.2
Phavul	Phaseolus vulgaris	Fabales	Fabaceae	1	1	10.1038/ng.3008	G19833
Poptri	Populus trichocarpa	Malpighiales	Salicaceae	0	1	10.1126/science.1128691	3.1
Potmic	Potentilla micrantha	Rosales	Rosaceae	0	1	10.1093/gigascience/giy010	draft
Pruavi	Prunus avium	Rosales	Rosaceae	0	1	10.1093/dnares/dsx020	1
Prumum	Prunus mume	Rosales	Rosaceae	0	1	NCBI	GCF_000346735.1
Pruper	Prunus persica	Rosales	Rosaceae	0	1	10.1038/ng.2586	2.1
Pyrbre	Pyrus bretschneideri	Rosales	Rosaceae	0	1	NCBI	1
Pyrcom	Pyrus communis	Rosales	Rosaceae	0	1	10.1371/journal.pone.0092644	1
Querob	Quercus robur	Fagales	Fagaceae	0	1	10.1111/1755-0998.12425	PM1N_20161004
Riccom	Ricinus communis	Malpighiales	Euphorbiaceae	0	1	10.1038/nbt.1674	0.1
Roschi	Rosa chinensis	Rosales	Rosaceae	0	1	10.1038/s41588-018-0110-3	v2.EGN.r1.1
Rubocc	Rubus occidentalis	Rosales	Rosaceae	0	1	10.1111/tpj.13215	1.0.a1
Setita	Setarica italica	Poales	Poaceae	0	1	10.1038/nbt.2196	2
Sollyc	Solanum lycopersicum	Solanales	Solanaceae	0	1	10.1038/nature11119	ITAG2.4
Solpen	Solanum pennellii	Solanales	Solanaceae	0	1	10.1038/ng.3046	2
Sorbic	Sorghum bicolor	Poales	Poaceae	0	1	10.1111/tpj.13781	3.0.1
Spiole	Spinacia oleraceae	Caryophyllales	Amaranthaceae	0	0	bvseq.molgen.mpg.de	1.0.1
Tarhas	Tarenaya hassleriana	Brassicales	Cleomaceae	0	0	10.1105/tpc.113.113480	GCF_000463585.1
Thecac	Theobroma cacao	Malvales	Malvaceae	0	1	10.1186/gb-2013-14-6-r53	1
Treori	Trema orientalis	Rosales	Cannabaceae	0	1	10.1073/pnas.1721395115	TorRG33x02
Tripra	Trifolium pratense	Fabales	Fabaceae	1	1	10.1038/srep17394	2
Trisub	Trifolium subterraneum	Fabales	Fabaceae	1	1	NCBI	GCA_001742945.1
Vigang	Vigna angularis	Fabales	Fabaceae	1	1	10.1038/srep080669	3Nz5
Vigrad	Vigna radiata	Fabales	Fabaceae	1	1	10.1038/ncomms6443	VC1973A
Vigung	Vigna unguiculata	Fabales	Fabaceae	1	1	10.1111/tpj.14349	1
Zeamay	Zea mays	Poales	Poaceae	0	1	10.1105/tpc.16.00353	PH207.1.1
Zizjuj	Ziziphus jujuba	Rosales	Rhamnaceae	0	1	10.1038/ncomms6315	GCF_000826755.1

## Sheet: ERN1_MEME_results
sequence_name	start	p-value	matched_sequence_MEME	sequence_length	start_from_atg
Begfuc_Begfu1591S01336_3	2719	6.23e-15	AGGATGATTTGAGCGCCTCCAAGTGGCGCATTCTCCCTCCTCCTC	3000	281
Begfuc_Begfu323S48981_30	2822	1.34e-15	AGGATGATTTGAGCGCCTCCAAGTGGCACCTTCTCCCTCCTCTTC	3000	178
Cajcaj_Ccajan_16144_3000	27	2.06e-19	AGGATCATTTTGGAGGCTCCATGTGGAGGCCATTCATGCCATTAC	3000	2973
Capann_CA10g21510_3000	1583	1.97e-12	AAGCTCTCTATTTTGCCTCCAAGTGGCAGTATTTCCTTAACCTTT	3000	1417
Carpap_evm.model.superco	2182	1.82e-18	AGAATCTTCTTTGTGCCTCCAAGTGGCAACTCTTTGTGCCTTAAC	3000	818
Casaus_Castanospermum100	1793	1.13e-19	AGGACCATTTTGCAGGCTCCATGTGGCAGCCATTCATGGCTTCAC	3000	1207
Casaus_Castanospermum103	1925	1.79e-21	AGGATCATTTTGGAGCCTGCACGTGGCAGCCATTCTTGCCTTCAC	3000	1075
Casgla_Casgl43S25423_300	2485	4.18e-19	AGGGTTATCTGTGTGCCTCCACGTGGCAAGCGTTCATGCCTTCAC	3000	515
Cercan_Cerca43S03272_300	1984	1.04e-20	AGGATCATTTTGGGGCCTCCATATGGCATCCTTTCATGCCTTCAT	3000	1016
Chafas_Chafa2509S01921_3	2124	4.8e-20	AGGATCATTTTGAAGCCTCCATGTGGCACTTCCTCGTGCCTTCAC	3000	876
Chafas_Chafa2647S02050_3	1428	1.18e-20	AGGATGATTTTGGAGCTTCCACGTGGCGGCCATTCATGCTCTCAC	3000	1572
Cicari_Ca_05073.1_3000	1995	3.56e-21	AAGATAATTTTGGAGCCTCCAAGTGGCAGCTATTCATGGCTTCAC	3000	1005
Citcle_Ciclev10021611m_3	2340	2.39e-16	AGTATATCTCTGCTGTCTCCACGTGGCAGCTCTTCCCGCCTTCAC	3000	660
Citlan_Cla012123_3000	1664	4.65e-17	AACTTCTTTCTTAGGCCTCCAAGTGGCAGCATTTTGGGCTCCCAT	3000	1336
Citsin_orange1.1g043751m	2340	2.39e-16	AGTATATCTCTGCTGTCTCCACGTGGCAGCTCTTCCCGCCTTCAC	3000	660
Cucmax_CmaCh03G002370.1_	1933	1.3e-14	AATTTCATTCTTAGGCATCCAAATGGCAGCATTTTGTGCATCCAT	3000	1067
Cucmax_CmaCh07G011600.1_	1638	1.03e-15	ATCTTCTTTCTAAAGCCTCCAAGTGGCAGCATTTTAGGCTTCCAT	3000	1362
Cucmel_MELO3C008810.2.1_	1531	1.13e-13	ACTTCTTTCCTTAGGCCTCCAAGTGGCATCATTTTGTGCTTCCAT	3000	1469
Cucmos_CmoCh03G002510.1_	1965	2.39e-16	AATTTCATTCTTAGGCCTCCAAATGGCAGCATTTTGTGCATCCAT	3000	1035
Cucmos_CmoCh07G012070.1_	1677	2.68e-15	ATCTTCTTTCTTAAGCCTCCAAGTGGCAGTATTTTAGGCTTCCAT	3000	1323
Cucsat_evm.model.Chr4.11	920	1.13e-13	ACTTCTTTCCTTAGGCCTCCAAGTGGCATCATTTTGTGCTTCCAT	3000	2080
Datglo_Datgl978S15065_30	711	7.4e-18	AGGATCATTTTCTTGCCTCCAAGTGGCAAGCTTTTATGCATTCAG	3000	2289
Daucar_DCAR_013680_3000	2453	6.71e-14	ACGATTACTGGCACTCCTCCAAGTGGCGATCCCTGGTGCCTTCAC	3000	547
Daucar_DCAR_019874_3000	1821	6.82e-11	AGACTTAACGAGGATCCTCCATGTGGCAACCTTGGGTAAGTTCAA	3000	1179
Distri_Distr865S10708_30	2009	3.31e-19	AACTTCATTTGGGTGCCTCCAAGTGGCAGCCCTCTATGCCTTGAA	3000	991
Drydru_Drydr127S00400_30	1354	1.94e-25	AACATCATTCTGGTGCCTCCAAGTGGCAGCCCGTCGTGCCTTCAC	3000	1646
Dryoct_Dryoc250S12876_30	1699	1.94e-25	AACATCATTCTGGTGCCTCCAAGTGGCAGCCCGTCGTGCCTTCAC	3000	1301
Fraexc_FRAEX38873_v2_000	2302	3.76e-15	ATGATTCCTAATTTGCCTCCAAGTGGCAACGTTTCGTGCCTTTAC	3000	698
Fraves_FvH4_6g02490.1_30	2471	2.01e-26	AAGATCAGTCTGGTGCCTCCAAGTGGCAGCCATTCGTGCCTTCAC	3000	529
Glymax_Glyma.02G072800.1	2032	4.18e-19	AGCATCATTTGGGAGCCTCCAAGTGGAGGCCATTCACTCCATCAC	3000	968
Glymax_Glyma.16G040000.1	1666	8.71e-26	AGGATCATTTTGGAGCCTCCAAGTGGCAACCATTCATGCCTTCAC	3000	1334
Glymax_Glyma.16G154100.1	1958	1.64e-16	AGGATCATTAGGGAGCCTCCACATGGAGGACATTGACGCCATCAC	3000	1042
Glymax_Glyma.19G113100.1	1722	1.59e-25	AGGATCATTTTGGAGCCTCCAAGTGGCAGCTATTCATGCCTTCAC	3000	1278
Gosrai_Gorai.007G260900.	2378	1.62e-12	GGATTATCTCTAGCCCCTCCAAGTGGCAAGCTTTGAGGCTCTCTT	3000	622
Gosrai_Gorai.013G115000.	1174	2.19e-13	AGGCTTTTCTACAGCCCTCCACATGGCAGCCTTTGAGGCTTTCTT	3000	1826
Jugreg_g5008.t1_3000	2194	4.69e-19	AGGGTTATTCTGATGCCTCCAAGTGGCAAGCTTTCGAGCCTCGAC	3000	806
Lotjap_Lj1g3v3975310.1_3	2051	1.04e-20	AGGATCATTTTGGAGCCTCCATGTGGCAGTCGTTCATGCCTTTAA	3000	949
Lupalb_Lalb_Chr02g015720	291	2.71e-13	ATAGACAATTTGGAGACTCCAAGTGGAGAACATTTATGCCTTCAC	3000	2709
Lupalb_Lalb_Chr14g036457	1900	6.96e-20	AAGATCACTTTGGAGCTTCCATGTGGCAGCAATTCATGCCTTAAC	3000	1100
Lupang_Lup000007.1_3000	1101	3.11e-21	AAAATCATTTTGGAGCCTCCATGTGGCAGCCGTTCACGCCTTTAC	3000	1899
Lupang_Lup009942.1_3000	910	2.55e-17	AAGATCATTTTGGGGCTTCCATGTGGCAGAAATTCATCGCTTCAC	3000	2090
Maldom_MDP0000128326_300	2160	2.06e-22	AAGATGATTTTGGTGCCTCCAAGTGGCAGCTTGTCGTGCCTTGAC	3000	840
Maldom_MDP0000177547_300	1926	5.17e-23	AAGATGATTTTCGTGCCTCCAAGTGGCAGCCTATCGTGCCTTCAC	3000	1074
Medtru_MtrunA17_Chr7g025	1922	5.17e-23	AGGATCATTTTGGAGCCTCCAAGTGGCAGTTATTTGTGCCTTCAC	3000	1078
Mimpud_Mimpu12785S29498_	2241	3.5e-18	AGGATTGCCCTGGAGGCTCCACGTGGCGCTCCTTCGTGCCTTCAC	3000	759
Mornot_L484_009627_3000	2101	1.03e-15	AACCTTATTCGGGTGCCTCCAAGTGGCGGCCTTTGGTGTGCCTTC	3000	899
Parand_lcl_JXTB01000266.	2100	1.17e-18	AAGTTCATTTAGGTGCCTCCAAGTGGCAGTCCTTAGTGCCTTAAT	3000	900
Petaxi_Peaxi162Scf00249g	1141	8.49e-11	AAGGTCTAAATTTTGCCTCCAAGTGGCAGGATTTTCATACCCTTA	3000	1859
Petaxi_Peaxi162Scf00463g	1722	3.1e-12	AAGGCCTCTATTTTGCCTCCAAGTGGCAAGATTCTGTACCCTTTG	3000	1278
Phavul_Phvul.001G111800.	2236	5.06e-25	AGGATCATTTTGGGGCCTCCATGTGGCACCCATTCATGCCTTCAC	3000	764
Poptri_Potri.013G056700.	2308	1.12e-16	AAGATCATTTTGGTGCCTCCAAGTGGCACCATTCTGGCCCTCATG	3000	692
Potmic_18749_t_3000	2074	2.86e-25	AAGATCAGTCTGGTGCCTCCAAGTGGCAGCCATTCCTGCCTTCAC	3000	926
Prumum_lcl_NC_024133.1_c	2009	7.14e-26	AAGAGCATTTTGGTGCCTCCAAGTGGCAGCCTTTCGTGCCTTCAC	3000	991
Pruper_Prupe.7G004900.1_	2003	7.14e-26	AAGAGCATTTTGGTGCCTCCAAGTGGCAGCCTTTCGTGCCTTCAC	3000	997
Purtri_Purtr3445S22272_3	1765	1.06e-24	AACATCATTCTGGTGCCTCCAAGTGGCAGCCCATCGTGCCTTCAC	3000	1235
Pyrbre_lcl_NW_008988064.	2045	6.17e-24	AAGATGATTTTGGTGCCTCCAAGTGGCAGCCTGTCGTGCCTTGAC	3000	955
Pyrbre_lcl_NW_008988174.	1845	1.06e-24	AAGATGATTTTGGTGCCTCCAAGTGGCAGCCTATCGTGCCTTCAC	3000	1155
Pyrcom_PCP011442.1_3000	1845	1.06e-24	AAGATGATTTTGGTGCCTCCAAGTGGCAGCCTATCGTGCCTTCAC	3000	1155
Pyrcom_PCP016970.1_3000	2140	6.17e-24	AAGATGATTTTGGTGCCTCCAAGTGGCAGCCTGTCGTGCCTTGAC	3000	860
Riccom_29950.m001119_300	1682	5.99e-16	AGGTTCATTCTGGTGCCCCCAAGTGGCAGGAGTTTAAGCATTTAA	3000	1318
Roschi_RchiOBHm_Chr3g045	2436	2.01e-26	AAGATCAGTCTGGTGCCTCCAAGTGGCAGCCATTCGTGCCTTCAC	3000	564
Rubocc_Bras_G20197_3000	2401	4.31e-22	AAGATCATTTTGGTGCCTCCAAGTGGCAGCCATTCGTGCTTTCCA	3000	599
Solpen_Sopen10g029240.1_	1979	4.83e-12	AAGCTCTCTATTTTGCCTCCAAGTGGCAGTATTTCCACATCCTTT	3000	1021
Thecac_Thecc1EG025913t1_	2052	1.95e-11	TGAATTCTCCATAGCCCTCCAAGTGGCCGGCTCTGGGGCTCTCTT	3000	948
Tripra_Tp57577_TGAC_v2_m	1797	3.46e-15	AAAATCAATATTGAGCCTCCAAGTGGAGACCATTCATGCTATATC	3000	1203
Trisub_lcl_DF973364.1_cd	1345	2.46e-14	AAAATCAATATTGAGCCTCCAAGTGGAGACCATTCATGCTATATA	3000	1655
Trisub_lcl_DF973722.1_cd	1342	3.81e-17	GGATCAAATTTGGAGCCTCCAAGTGGCAGCCATTCAAGCCTTGAC	3000	1658
Vigrad_Vradi0007s00620.1	2173	1.04e-20	AGGATCATTTTGGGGCCTCCATCTGGCACCCATTCATGCATTCAC	3000	827
Vigung_Vigun01g088200.1_	1383	1.31e-22	AGGATGATTTTGGGGCCTCCACGTGGCACCCATTCATGCATTCAC	3000	1617
Vigung_Vigun04g113000.1_	1815	2.46e-15	AGAATCCTTTAGGAGGCTCCATGTGGAAGCCATTAAGGCCATCAT	3000	1185
Zizjuj_lcl_NC_029690.1_c	2070	8.31e-19	AACTTCCTTTGGGTGCCTCCACGTGGCAGCCCTGTATGCCTTCAA	3000	930

## Sheet: RAM1_MEME_results
sequence_name	start	p-value	matched_sequence_MEME	sequence_length	start_from_atg
Alnglu_Alngl140824S16233	2607	8.43e-16	GGGCCGGCCCAAGGAGAGTGGGTCC	3000	393
Aradur_Aradu.N7IXY_3000	2514	2.59e-14	GGGCCGGCCCAAAGAAAGTAGACCC	3000	486
Arahyp_arahy.Tifrunner.g	2514	2.59e-14	GGGCCGGCCCAAAGAAAGTAGACCC	3000	486
Arahyp_arahy.Tifrunner.g	2508	2.05e-13	GGGCCGGCCCATAGAAAGTAGACCC	3000	492
Araipa_Araip.N9QES_3000	2508	2.05e-13	GGGCCGGCCCATAGAAAGTAGACCC	3000	492
Cajcaj_Ccajan_30022_3000	2593	3.76e-15	GGGCCGGCCCGAAGAAAGTGGGACC	3000	407
Capann_CA02g31050_3000	925	2.08e-10	GGGCCGGCCCATGATGGGACCCACC	3000	2075
Carpap_evm.model.superco	2310	2.85e-13	GGGCCGGCCCAAGGAATTAGTGGGC	3000	690
Casaus_Castanospermum275	2441	1.93e-17	GGGCCGGCCCAAAGAAAGTGGGGCC	3000	559
Cercan_Cerca69S04384_300	2526	7.44e-17	GGGCCGGCCCAAAGAAAGTGGGCCC	3000	474
Chafas_Chafa8363S27424_3	2530	3.36e-13	GGGCCGGCCCAAAGAAAGTAGAGAC	3000	470
Cicari_Ca_05630.1_3000	2185	3.65e-13	GGGCCGGCCCAAATAAACTGGGGTC	3000	815
Citcle_Ciclev10018153m_3	2528	4.63e-13	GGGCCGGCTCTAGGAAAGTGGACCC	3000	472
Daucar_DCAR_014493_3000	2599	3.58e-09	GGGCCGGCTCAAGTATTAATGTAGG	3000	401
Daucar_DCAR_015927_3000	782	7.19e-10	GGGCCGGCTCAAGAATTTACGTGGG	3000	2218
Distri_Distr1117S12120_3	2243	9.25e-13	GGGCCGGCCCAAGAAAAATGTGAGG	3000	757
Drydru_Drydr690S13573_30	2506	5.23e-16	GGGCCGGCCCAAGAAATGTGGGGGC	3000	494
Dryoct_Dryoc1788S22993_3	2532	5.23e-16	GGGCCGGCCCAAGAAATGTGGGGGC	3000	468
Fagsyl_Fagsy1105S05505_3	2540	6.13e-15	GGGCCGGCCCATGAAAAGTGGGTCC	3000	460
Glymax_Glyma.16G053000.1	2534	1.93e-17	GGGCCGGCCCAAAGAAAGTGGGGCC	3000	466
Glymax_Glyma.19G096400.1	2546	1.93e-17	GGGCCGGCCCAAAGAAAGTGGGGCC	3000	454
Gosrai_Gorai.006G044300.	2616	1.07e-11	GGGCCGGCCCACGAAAAAATGGGTC	3000	384
Jugreg_g44947.t1_3000	2208	4.18e-17	GGGCCGGCCCAAGGAAAGTGGGTCC	3000	792
Jugreg_g44947.t2_3000	2496	4.18e-17	GGGCCGGCCCAAGGAAAGTGGGTCC	3000	504
Maldom_MDP0000441376_300	2378	1.39e-16	GGGCCGGCCCAAGAAAGGTGGGACC	3000	622
Medtru_Medtr7g027190.1_3	2549	1.32e-14	GGGCCGGCCCAAATAAAGTGGGGTC	3000	451
Mimpud_Mimpu25419S20895_	2536	2.43e-18	GGGCCGGCCCAAGGAAAGTGGGGCC	3000	464
Mornot_L484_005656_3000	2463	2.43e-18	GGGCCGGCCCAAGGAAAGTGGGGCC	3000	537
Nissch_Nissc6072S29437_3	2481	4.64e-14	GGGCCGGCCCAAAGCAAGTGGACCC	3000	519
Parand_lcl_JXTB01000122.	2482	5.61e-17	GGGCCGGCCCAAGGGAAGTGGGGCC	3000	518
Phavul_Phvul.001G089900.	2118	1.93e-17	GGGCCGGCCCAAAGAAAGTGGGGCC	3000	882
Poptri_Potri.001G326000.	2578	4.18e-14	GGGCCGGCCCAAGAAAGTGGGGCCC	3000	422
Potmic_27311_t_3000	2540	2.43e-18	GGGCCGGCCCAAGGAAGGTGGGGCC	3000	460
Pruavi_Pav_sc0001080.1_g	2453	1.93e-17	GGGCCGGCCCAAGGAAGGTGGGACC	3000	547
Prumum_lcl_NC_024129.1_c	2444	2.99e-16	GGGCCGGCCCAGGGAAGGTGGGACC	3000	556
Pruper_Prupe.3G309800.1_	2422	1.93e-17	GGGCCGGCCCAAGGAAGGTGGGACC	3000	578
Purtri_Purtr140S10103_30	2513	6.24e-11	GGGCCGGCCCAAGAAATTAATGTGG	3000	487
Pyrbre_lcl_NW_008988356.	2395	1.39e-16	GGGCCGGCCCAAGAAAGGTGGGACC	3000	605
Pyrbre_lcl_NW_008988793.	2410	1.39e-16	GGGCCGGCCCAAGAAAGGTGGGACC	3000	590
Pyrbre_lcl_NW_008989490.	2395	1.39e-16	GGGCCGGCCCAAGAAAGGTGGGACC	3000	605
Pyrcom_PCP007261.1_3000	2406	1.39e-16	GGGCCGGCCCAAGAAAGGTGGGACC	3000	594
Pyrcom_PCP022669.1_3000	2398	1.18e-14	GCGCCGGCCCAAGAAAGGTGGGACC	3000	602
Riccom_30131.m007029_300	2578	2.43e-18	GGGCCGGCCCAAGGAAAGTGGGGCC	3000	422
Roschi_RchiOBHm_Chr2g017	2553	4.05e-18	GGGCCGGCCCAAGGAATGTGGGGCC	3000	447
Rubocc_Bras_G03769_3000	2557	2.43e-18	GGGCCGGCCCAAGGAAGGTGGGGCC	3000	443
Solpen_Sopen02g038990.1_	2638	2.52e-10	GGGCCGGCCCAGGATGGGGCCCACC	3000	362
Treori_lcl_JXTC01000045.	2483	5.61e-17	GGGCCGGCCCAAGGGAAGTGGGGCC	3000	517
Tripra_Tp57577_TGAC_v2_m	2477	3.67e-16	GGGCCGGCCCAAAGAAAGTGGGGTC	3000	523
Trisub_lcl_DF973265.1_cd	1906	6.94e-15	GGGCCGGCCCAAAGAAAGTAGGGTC	3000	1094
Vigang_vigan.Vang04g1288	2628	1.93e-17	GGGCCGGCCCAAAGAAAGTGGGGCC	3000	372
Vigrad_Vradi0146s00200.1	2672	3.67e-16	GGGCCGGCCCAAAGAAAGTGGGGTC	3000	328
Vigung_Vigun01g073400.1_	2624	1.93e-17	GGGCCGGCCCAAAGAAAGTGGGGCC	3000	376
Zizjuj_lcl_NC_029687.1_c	2413	4.09e-12	GGGCCGGCCTAAGGAATATGTGGGG	3000	587
Zizjuj_lcl_NW_015453618.	2268	4.09e-12	GGGCCGGCCTAAGGAATATGTGGGG	3000	732
