# Supplementary material for: A novel cis-element enabled bacterial uptake by plant cells
Source: Nat Plants. 2026 Jan 2;12(1):140–51. doi: 10.1038/s41477-025-02161-z (PMC12830364; doi:10.1038/s41477-025-02161-z)
Supplement: Supplementary file 8 — List of seed bags, bacterial strains and incubation times. [file 41477_2025_2161_MOESM8_ESM.xlsx]

## Sheet: Sheet1
Supplementary Table 6. List of seed bags, bacterial strains and incubation times.
Figures	Lotus japonicus seeds		Bacterial strains
	Plant genotype	Seed bag number(s)	Strain	Timepoint of analysis (days post inoculation)
Fig. 2	Gifu wild-type	93057	Mesorhizobium loti R7A CFP	10 to 14 days
	Gifu wild-type	93058
	Gifu wild-type	110892
	Gifu wild-type	111197
Fig. 3	nin-15	111284	Mesorhizobium loti MAFF 303099 DsRed	21 days
	nin-15	111281
	nin-15	111292
	nin-2	113308
	nin-2	112037
	nin-2	112040
	nin-2	12029
	nin-2	112031
Fig. 4	nin-15	111278
		111638
		111281
		111286
		111293
		111292
		111285
		111636
Extended Data Fig. 4	Gifu wild-type	92673	Mesorhizobium loti MAFF 303099 DsRed (A-F); Mesorhizobium loti MAFF 303099 lacZ (G)	10 to 14 days
Supplementary Fig. 5	Gifu wild-type	112054	Mesorhizobium loti MAFF 303099 GFP	7 days
Extended Data Fig. 5	Gifu wild-type	87902	Mesorhizobium loti MAFF 303099 DsRed	21 days
	nin-15	92685
	Segregating F2	92688
	nin-15	111638
	nin-15	111285
Extended Data Fig. 6 and 8A	nin-2	90651
		90652
		90654
		90655
		90649
		90650
		112037
		112040
		12029
		112031
	Gifu wild-type	111221
Extended Data Fig. 7 and 8B	nin-2	113308
	Gifu wild-type	111221
Extended Data Fig. 9	nin-15	Same as Fig. 3
Supplementary Fig. 8	Gifu wild-type	111268
Extended Data Fig. 10	nin-15	Same as Figure 4
Supplementary Fig. 6 and 7	nin-2	Same as Extended Data Fig. 6 and 8A		35 days
	Gifu wild-type	Same as Extended Data Fig. 6 and 8A
Gifu wild-type: L. japonicus accession B-12966
nin-15: LORE1 line 3000352967
nin-2: L. japonicus accession B-12933
Mesorhizobium loti MAFF 303099 DsRed72
Mesorhizobium loti R7A CFP73
Mesorhizobium loti MAFF 303099 lacZ73
Mesorhizobium loti MAFF 303099 GFP74
