# Supplementary material for: A novel cis-element enabled bacterial uptake by plant cells
Source: Nat Plants. 2026 Jan 2;12(1):140–51. doi: 10.1038/s41477-025-02161-z (PMC12830364; doi:10.1038/s41477-025-02161-z)
Supplement: Supplementary file 9 — List of plasmids used. [file 41477_2025_2161_MOESM9_ESM.xlsx]

## Sheet: Sheet1
Supplementary Table 7. List of plasmids used. Plasmid series G and BB contain standard Golden Gate cloning modules and are described in Binder et al.74. Sequences of the primers used to generate the level 0 and level I plasmids are listed in Supplementary Table 8. Plasmids highlighted in green can be ordered from the European Plasmid Repository (https://www.plasmids.eu/).
Golden gate level III plasmids
Plasmid ref no.	Purpose	Name	Plasmid construction							Comments
			Restriction enzyme for cut-ligation reaction	Golden Gate modules used for assembly					Backbone
CCp1	in vivo promoter expression analysis; master backbone	LIIIβ lacZ:NLS-YFP_PACE:NINminpro:NLS-mCherry	BpiI	LII F 1-2 NOSpro:NptII (CCp4)	LII 2-3 ins (BB43)	LIIc F 3-4 lacZ:NLS-2xYFP (CCp7)	LII 4-5 ins (BB44)	LIIc F 5-6 PACE:NINminpro:NLS-2xmCherry (CCp6)	LIIIβ fin BB52
CCp2	in vivo promoter expression analysis; Fig. 2	LIIIβ LjNINpro:NLS-YFP_PACE:NINminpro:NLS-mCherry	Esp3I	LI LjNINpro (1kb) (KPp13)	LI LjNINpro (2kb) (KPp14)				LIIIβ lacZ:NLS-YFP_PACE:NINminpro:NLS-mCherry (CCp1)
CCp3	in vivo promoter expression analysis; Fig. 2 and Supplementary Fig. 5	LIIIβ LjNINmPACEpro:NLS-YFP_PACE:NINminpro:NLS-mCherry	Esp3I	LI LjNINpro (1kb) (KPp13)	LI LjNINpro (2kb) (KPp14)				LIIIβ lacZ:NLS-YFP_PACE:NINminpro:NLS-mCherry (CCp1)
CCp4	Complementation experiment; Fig. 3; Supplementary Fig. 11, 12, 14A and 15	LIIIβ CE1kb:LjNINpro:NIN	Esp3I	PCR fragment amplifed with primers CC263 and CC264 (LjNINpro CE1kb)	PCR fragment amplified with primers CC253 and CC176 (LjNINpro Frag6)				LIIIβ lacZ:NIN (pRA20)
CCp5	Complementation experiment; Fig. 3; Extended Data Fig. 6 and 8A; Supplementary Fig. 6 and 7	LIIIβ CE1kb:LjNINmPACEpro:NIN	Esp3I	PCR fragment amplifed with primers CC263 and CC264 (LjNINpro CE1kb)	PCR fragment amplified with primers CC253 and CC176 (LjNINpro Frag6mPACE)				LIIIβ lacZ:NIN (pRA20)
CCp6	Complementation experiment; Fig. 3; Extended Data Fig. 6 and 8A; Supplementary Fig. 6 and 7	LIIIβ CE1kb:LjNINmboxpro:NIN	Esp3I	PCR fragment amplifed with primers CC263 and CC264 (LjNINpro CE1kb)	PCR fragment amplified with primers CC253 and CC288	PCR fragment amplified with primers CC287 and CC176			LIIIβ lacZ:NIN (pRA20)
CCp7	Complementation experiment; Fig. 3; Extended Data Fig. 6 and 8A; Supplementary Fig. 6 and 7	LIIIβ CE1kb:LjNINmflankingpro:NIN	Esp3I	PCR fragment amplifed with primers CC263 and CC264 (LjNINpro CE1kb)	PCR fragment amplified with primers CC253 and CC290	PCR fragment amplified with primers CC289 and CC176			LIIIβ lacZ:NIN (pRA20)
CCp8	Complementation experiment; Fig. 3; Extended Data Fig. 6 and 8A; Supplementary Fig. 6 and 7	LIIIβ CE1kb:LjNIN9kbpro:NIN	Esp3I	PCR fragment amplifed with primers CC263 and CC311 (LjNINpro CE1kb)	L0 LjNINpro Frag4	L0 LjNINpro Frag5A	PCR fragment amplified with primers CC203 and CC213 (LjNINpro Frag5B)	L0 LjNINpro Frag6	LIIIβ lacZ:NIN (pRA20)
CCp9	Complementation experiment; Fig. 3; Extended Data Fig. 6 and 8A; Supplementary Fig. 6 and 7	LIIIβ CE1kb:LjNIN9kbmPACEpro:NIN	Esp3I	PCR fragment amplifed with primers CC263 and CC311 (LjNINpro CE1kb)	L0 LjNINpro Frag4	L0 LjNINpro Frag5A	PCR fragment amplified with primers CC203 and CC213 (LjNINpro Frag5B)	L0 LjNINpro Frag6mPACE	LIIIβ lacZ:NIN (pRA20)
CCp10	Complementation experiment; Fig. 3; Extended Data Fig. 6 and 8A; Supplementary Fig. 6 and 7	LIIIβ CE1kb:LjPACE:NINminpro:NIN	Esp3I	PCR fragment amplifed with primers CC263 and CC264 (LjNINpro CE1kb)	PCR fragment amplified with primers CC267 and XG24 (LjPACE:NINminpro)				LIIIβ lacZ:NIN (pRA20)
CCp11	Complementation experiment; Fig. 3; Extended Data Fig. 6 and 8A; Supplementary Fig. 6 and 7	LIIIβ CE1kb:LjNINminpro:NIN	Esp3I	PCR fragment amplifed with primers CC263 and CC264 (LjNINpro CE1kb)	PCR fragment amplified with primers CC268 and XG24 (LjNINminpro)				LIIIβ lacZ:NIN (pRA20)
CCp24	Complementation experiment; Fig. 3; Extended Data Fig.s 7 and 8B	LIIIβ CE5kb:LjNINpro:NIN	Esp3I	PCR fragment amplifed with primers CC440 and CC443 (LjNINpro CE5kb)	PCR fragment amplified with primers CC253 and CC176 (LjNINpro Frag6)				LIIIβ lacZ:NIN (pRA20)
CCp25	Complementation experiment; Fig. 3; Extended Data Fig. 7 and 8B	LIIIβ CE5kb:LjNINmPACEpro:NIN	Esp3I	PCR fragment amplifed with primers CC440 and CC443 (LjNINpro CE5kb)	PCR fragment amplified with primers CC253 and CC176 (LjNINpro Frag6mPACE)				LIIIβ lacZ:NIN (pRA20)
CCp26	Complementation experiment; Fig. 3; Extended Data Fig. 7 and 8B	LIIIβ CE5kb:LjNINmboxpro:NIN	Esp3I	PCR fragment amplifed with primers CC440 and CC443 (LjNINpro CE5kb)	PCR fragment amplified with primers CC253 and CC288	PCR fragment amplified with primers CC287 and CC176			LIIIβ lacZ:NIN (pRA20)
CCp27	Complementation experiment; Fig. 3; Extended Data Fig. 7 and 8B	LIIIβ CE5kb:LjNINmflankingpro:NIN	Esp3I	PCR fragment amplifed with primers CC440 and CC443 (LjNINpro CE5kb)	PCR fragment amplified with primers CC253 and CC290	PCR fragment amplified with primers CC289 and CC176			LIIIβ lacZ:NIN (pRA20)
CCp28	Complementation experiment; Fig. 3; Extended Data Fig. 7 and 8B	LIIIβ CE5kb:LjPACE:NINminpro:NIN	Esp3I	PCR fragment amplifed with primers CC440 and CC443 (LjNINpro CE5kb)	PCR fragment amplified with primers CC472 and XG24 (LjPACE:NINminpro)				LIIIβ lacZ:NIN (pRA20)
CCp29	Complementation experiment; Fig. 3; Extended Data Fig. 7 and 8B	LIIIβ CE5kb:LjNINminpro:NIN	Esp3I	PCR fragment amplifed with primers CC440 and CC443 (LjNINpro CE5kb)	PCR fragment amplified with primers CC471 and XG24 (LjNINminpro)				LIIIβ lacZ:NIN (pRA20)
XGp8	Promoter expression analysis using GUS reporter gene & quantitative fluorometric GUS assay; master backbone	LIIIβ lacZ:GUSi	BpiI	LIIc F 1-2 Ub10pro:NLS-2xGFP (CCp5)	LII 2-3 ins (BB43)	LII 3-4 lacZ:GUSi (XGp3)	LII 4-5 dy (BB40)	LII 5-6 dy (BB65)	LIIIβ fin BB52	Master backbone for the XG series constructs
XGp75	Promoter expression analysis using GUS reporter gene & quantitative fluorometric GUS assay; Extended Data Fig. 3 and 4	LIIIβ LjNINpro:GUSi	Esp3I	LI LjNINpro (1kb) (KPp13)	LI LjNINpro (2kb) (KPp14)				LIIIβ lacZ:GUSi (XGp8)
pRA121	Promoter expression analysis using GUS reporter gene & quantitative fluorometric GUS assay; Extended Data Fig. 3 and 4	LIIIβ LjNINΔPACEpro:GUSi	Esp3I	LI LjNINpro (1kb) (KPp13)	LI LjNINΔPACEpro (2kb) (pRA117)				LIIIβ lacZ:GUSi (XGp8)
pRA122	Promoter expression analysis using GUS reporter gene & quantitative fluorometric GUS assay; Extended Data Fig. 3 and 4	LIIIβ LjNINmPACEpro:GUSi	Esp3I	LI LjNINpro (1kb) (KPp13)	LI LjNINmPACEpro (2kb) (pRA116)				LIIIβ lacZ:GUSi (XGp8)
XGp74	Promoter expression analysis using GUS reporter gene & quantitative fluorometric GUS assay; Extended Data Fig. 3 and 4	LIIIβ LjNINminpro:GUSi	Esp3I	LjNINminpro amplified with primers XG24 & XG70					LIIIβ lacZ:GUSi (XGp8)	PCR fragment was amplified using LI LjNINpro (2 kb)(KPp14) as template
XGp71	Promoter expression analysis using GUS reporter gene & quantitative fluorometric GUS assay; Extended Data Fig. 3 and 4	LIIIβ LjPACE:NINminpro:GUSi	Esp3I	LI A-B LjPACE:NINminpro (XGp68)					LIIIβ lacZ:GUSi (XGp8)
XGp97	Promoter expression analysis using GUS reporter gene & quantitative fluorometric GUS assay; Extended Data Fig. 3 and 4	LIIIβ CgPACE:NINminpro:GUSi	Esp3I	LI A-B CgPACE:NINminpro (XGP93)					LIIIβ lacZ:GUSi (XGp8)
XGp98	Promoter expression analysis using GUS reporter gene & quantitative fluorometric GUS assay; Extended Data Fig. 3 and 4	LIIIβ DdPACE:NINminpro:GUSi	Esp3I	LI A-B DdPACE:NINminpro (XGP94)					LIIIβ lacZ:GUSi (XGp8)
XGp100	Promoter expression analysis using GUS reporter gene & quantitative fluorometric GUS assay; Extended Data Fig. 3 and 4	LIIIβ DgPACE:NINminpro:GUSi	Esp3I	LI A-B DgPACE:NINminpro (XGp96)					LIIIβ lacZ:GUSi (XGp8)
pRA66	Complementation experiment, master backbone; Fig. 3 and 4; Extended Data Fig. 5, 9 and 10	LIIIβ lacZ:NINminpro:NIN	Esp3I	LIIc F 1-2 UBI10pro:NLS-2xGFP (CCp5)	LII 2-3 dy (BB39)	LIIβ F 3-4 lacZ:NINminpro:NIN (pRA65)	II 4-6 dy (BB41)		LIIIβ F A-B BB53
pRA146	Complementation experiment; Fig. 4; Extended Data Fig. 6, 8A, 9 and 10; Supplementary Fig. 6 and 7	LIIIβ LjPACE:NINminpro:NIN	Esp3I	L0 A-B LjPACE (pRA145)					LIIIβ lacZ:NINminpro:NIN (pRA66)
pRA20	Complementation experiment; master backbone	LIIIβ lacZ:NIN	BpiI	LIIc F 1-2 AtUBI10pro:NLS-2xGFP (CCp4)	LII 2-3 dy (BB39)	LIIβ F 3-4 lacZ:NIN (pRA19)	LII 4-6 dy (BB41)		LIIIβ F A-B BB53
pRA21	Complementation experiment; Fig. 3; Extended Data Fig. 5, 8A, 9 and 10; Supplementary Fig. 7	LIIIβ NINpro:NIN	Esp3I	LI LjNINpro (1kb) (KPp13)	LI LjNINpro (2kb) (KPp14)				LIIIβ lacZ:NIN (pRA20)
pRA119	Complementation experiment; Fig. 3; Extended Data Fig. 9	LIIIβ NINΔPACEpro:NIN	Esp3I	LI LjNINpro (1kb) (KPp13)	LI LjNINΔPACEpro (2 kb) (pRA117)				LIIIβ lacZ:NIN (pRA20)
pRA120	Complementation experiment; Fig. 3; Extended Data Fig. 9	LIIIβ NINmPACEpro:NIN	Esp3I	LI LjNINpro (1kb) (KPp13)	LI LjNINmPACEpro (2 kb) (pRA116)				LIIIβ lacZ:NIN (pRA20)
pRA135	Complementation experiment; Fig. 3; Extended Data Fig. 9	LIIIβ LjNIN::CgPACEpro:NIN	Esp3I	LI LjNINpro (1kb) (KPp13)	LI LjNIN::CgPACEpro (2 kb) (pRA130)				LIIIβ lacZ:NIN (pRA20)
pRA136	Complementation experiment; Fig. 3; Extended Data Fig. 9	LIIIβ LjNIN::DdPACEpro:NIN	Esp3I	LI LjNINpro (1kb) (KPp13)	LI LjNIN::DdPACEpro (2 kb) (pRA131)				LIIIβ lacZ:NIN (pRA20)
pRA137	Complementation experiment; Fig. 3; Extended Data Fig. 9	LIIIβ LjNIN::DgPACEpro:NIN	Esp3I	LI LjNINpro (1kb) (KPp13)	LI LjNIN::DgPACEpro (2 kb) (pRA132)				LIIIβ lacZ:NIN (pRA20)
XGp142	Complementation experiment; Fig. 3; Extended Data Fig. 9	LIIIβ LjNIN::ZjPACEpro:NIN	Esp3I	LI LjNINpro (1kb) (KPp13)	LI LjNIN::ZjPACEpro (2 kb) (XGp138)				LIIIβ lacZ:NIN (pRA20)
XGp143	Complementation experiment; Fig. 3; Extended Data Fig. 9	LIIIβ LjNIN::PpPACEpro:NIN	Esp3I	LI LjNINpro (1kb) (KPp13)	LI LjNIN::PpPACEpro (2 kb) (XGp139)				LIIIβ lacZ:NIN (pRA20)
XGp144	Complementation experiment; Fig. 3; Extended Data Fig. 9	LIIIβ LjNIN::JrPACE-likepro:NIN	Esp3I	LI LjNINpro (1kb) (KPp13)	LI LjNIN::JrPACE-likepro (2 kb) (XGp140)				LIIIβ lacZ:NIN (pRA20)
XGp196	Complementation experiment; Fig. 4; Extended Data Fig. 10	LIIIβ SlNIN::LjPACEpro:NIN	Esp3I	PCR fragment amplifed with primers KP50 and KP60	PCR fragment amplifed with primers KP61 and KP59	PCR fragment amplifed with primers KP58 and KP63	L0 pSly184PACE-1 (XGp106)	L0 pSly184PACE-2 (XGp107)	LIIIβ lacZ:NIN (pRA20)	PCR fragment amplified using S. lycopersicum gDNA as template
XGp197	Complementation experiment; Fig. 4; Extended Data Fig. 10	LIIIβ SlNIN::mLjPACEpro:NIN	Esp3I	PCR fragment amplifed with primers KP50 and KP60	PCR fragment amplifed with primers KP61 and KP59	PCR fragment amplifed with primers KP58 and KP63	L0 pSly184mPACE-1 (XGp108)	L0 pSly184mPACE-2 (XGp109)	LIIIβ lacZ:NIN (pRA20)	PCR fragment amplified using S. lycopersicum gDNA as template
XGp118	Complementation experiment; Fig. 4; Extended Data Fig. 10	LIIIβ SlNINpro:NIN	Esp3I	LI A-B SlNINpro (3kb) (KPp10)					LIIIβ lacZ:NIN (pRA20)
KPp20	Dual luciferase assay; master backbone	LIIIβ 2-3 lacZ_4-5 lacZ:FIR_CCaMK1-314	BpiI	LII F 1-2 AtUBI10pro:mCherry:35Sterm (KPp17)	LII F 2-3 LjUBIpro:lacZ:HA:PsrbsE9term	LII F 3-4 AtACT2pro:RENLUC:NOSterm (KPp18)	LII F 4-5 lacZ:FIRLUC:HSPterm (KPp19)	LII F 5-6 LjUBIpro_CCaMK1-314cDNA-NLS_HSPterm	LIIIβ fin BB52	Master backbone for KP series; CCaMK1-314 described in Takeda et al.76
KPp21	Dual luciferase assay; Extended Data Fig. 2	LIIIβ SlCyclops_LjNINpro:FIR_CCaMK1-314	Esp3I	LII F 1-2 AtUBI10pro:mCherry:35Sterm (KPp17)	LII F 2-3 LjUBIpro:SlCyclops gene:HA:PsrbsE9term	LII F 3-4 AtACT2pro:RENLUC:NOSterm (KPp18)	LII F 4-5 LjNINpro:FIRLUC:HSPterm	LII F 5-6 LjUBIpro_CCaMK1-314cDNA-NLS_HSPterm	LIIIβ F 2-3 lacZ_4-5 lacZ:FIR_CCaMK1-314 (KPp20)	KP5-KP31 series is created from the KPp20 master backbone via exchanging the lacZ elements in the position 2-3 and 4-5 for respective Cyclops genes and NIN promoters (KPp1-KPp14) via Esp3I cut-ligation
KPp22	Dual luciferase assay; Extended Data Fig. 2	LIIIβ SlCyclops_SlNINpro:FIR_CCaMK1-314	Esp3I	LII F 1-2 AtUBI10pro:mCherry:35Sterm (KPp17)	LII F 2-3 LjUBIpro:SlCyclops gene:HA:PsrbsE9term	LII F 3-4 AtACT2pro:RENLUC:NOSterm (KPp18)	LII F 4-5 SlNINpro:FIRLUC:HSPterm	LII F 5-6 LjUBIpro_CCaMK1-314cDNA-NLS_HSPterm	LIIIβ F 2-3 lacZ_4-5 lacZ:FIR_CCaMK1-314 (KPp20)
KPp23	Dual luciferase assay; Extended Data Fig. 2	LIIIβ LjCyclops_LjNINpro:FIR_CCaMK1-314	Esp3I	LII F 1-2 AtUBI10pro:mCherry:35Sterm (KPp17)	LII F 2-3 LjUBIpro:LjCyclops gene:HA:PsrbsE9term	LII F 3-4 AtACT2pro:RENLUC:NOSterm (KPp18)	LII F 4-5 LjNINpro:FIRLUC:HSPterm	LII F 5-6 LjUBIpro_CCaMK1-314cDNA-NLS_HSPterm	LIIIβ F 2-3 lacZ_4-5 lacZ:FIR_CCaMK1-314 (KPp20)
KPp24	Dual luciferase assay; Extended Data Fig. 2	LIIIβ LjCyclops_SlNINpro:FIR_CCaMK1-314	Esp3I	LII F 1-2 AtUBI10pro:mCherry:35Sterm (KPp17)	LII F 2-3 LjUBIpro:LjCyclops gene:HA:PsrbsE9term	LII F 3-4 AtACT2pro:RENLUC:NOSterm (KPp18)	LII F 4-5 SlNINpro:FIRLUC:HSPterm	LII F 5-6 LjUBIpro_CCaMK1-314cDNA-NLS_HSPterm	LIIIβ F 2-3 lacZ_4-5 lacZ:FIR_CCaMK1-314 (KPp20)
KPp25	Dual luciferase assay; Extended Data Fig. 2	LIIIβ LjCyclops_LjRAM1pro:FIR_CCaMK1-314	Esp3I	LII F 1-2 AtUBI10pro:mCherry:35Sterm (KPp17)	LII F 2-3 LjUBIpro:LjCyclops gene:HA:PsrbsE9term	LII F 3-4 AtACT2pro:RENLUC:NOSterm (KPp18)	LII F 4-5 LjRAM1pro:FIRLUC:HSPterm	LII F 5-6 LjUBIpro_CCaMK1-314cDNA-NLS_HSPterm	LIIIβ F 2-3 lacZ_4-5 lacZ:FIR_CCaMK1-314 (KPp20)
KPp26	Dual luciferase assay; Extended Data Fig. 2	LIIIβ SlCyclops_LjRAM1pro:FIR_CCaMK1-314	Esp3I	LII F 1-2 AtUBI10pro:mCherry:35Sterm (KPp17)	LII F 2-3 LjUBIpro:SlCyclops gene:HA:PsrbsE9term	LII F 3-4 AtACT2pro:RENLUC:NOSterm (KPp18)	LII F 4-5 LjRAM1pro:FIRLUC:HSPterm	LII F 5-6 LjUBIpro_CCaMK1-314cDNA-NLS_HSPterm	LIIIβ F 2-3 lacZ_4-5 lacZ:FIR_CCaMK1-314 (KPp20)
KPp27	Dual luciferase assay; Extended Data Fig. 2	LIIIβ LjCyclops_SlRAM1pro:FIR_CCaMK1-314	Esp3I	LII F 1-2 AtUBI10pro:mCherry:35Sterm (KPp17)	LII F 2-3 LjUBIpro:LjCyclops gene:HA:PsrbsE9term	LII F 3-4 AtACT2pro:RENLUC:NOSterm (KPp18)	LII F 4-5 SlRAM1pro:FIRLUC:HSPterm	LII F 5-6 LjUBIpro_CCaMK1-314cDNA-NLS_HSPterm	LIIIβ F 2-3 lacZ_4-5 lacZ:FIR_CCaMK1-314 (KPp20)
KPp28	Dual luciferase assay; Extended Data Fig. 2	LIIIβ SlCyclops_SlRAM1pro:FIR_CCaMK1-314	Esp3I	LII F 1-2 AtUBI10pro:mCherry:35Sterm (KPp17)	LII F 2-3 LjUBIpro:SlCyclops gene:HA:PsrbsE9term	LII F 3-4 AtACT2pro:RENLUC:NOSterm (KPp18)	LII F 4-5 SlRAM1pro:FIRLUC:HSPterm	LII F 5-6 LjUBIpro_CCaMK1-314cDNA-NLS_HSPterm	LIIIβ F 2-3 lacZ_4-5 lacZ:FIR_CCaMK1-314 (KPp20)
KPp29	Dual luciferase assay; Extended Data Fig. 2	LIIIβ LjCyclops_VvNINpro:FIR_CCaMK1-314	Esp3I	LII F 1-2 AtUBI10pro:mCherry:35Sterm (KPp17)	LII F 2-3 LjUBIpro:LjCyclops gene:HA:PsrbsE9term	LII F 3-4 AtACT2pro:RENLUC:NOSterm (KPp18)	LII F 4-5 VvNINpro:FIRLUC:HSPterm	LII F 5-6 LjUBIpro_CCaMK1-314cDNA-NLS_HSPterm	LIIIβ F 2-3 lacZ_4-5 lacZ:FIR_CCaMK1-314 (KPp20)
KPp30	Dual luciferase assay; Extended Data Fig. 2	LIIIβ LjCyclops_CgNINpro:FIR_CCaMK1-314	Esp3I	LII F 1-2 AtUBI10pro:mCherry:35Sterm (KPp17)	LII F 2-3 LjUBIpro:LjCyclops gene:HA:PsrbsE9term	LII F 3-4 AtACT2pro:RENLUC:NOSterm (KPp18)	LII F 4-5 CgNINpro:FIRLUC:HSPterm	LII F 5-6 LjUBIpro_CCaMK1-314cDNA-NLS_HSPterm	LIIIβ F 2-3 lacZ_4-5 lacZ:FIR_CCaMK1-314 (KPp20)
KPp31	Dual luciferase assay; Extended Data Fig. 2	LIIIβ LjCyclops_DdNINpro:FIR_CCaMK1-314	Esp3I	LII F 1-2 AtUBI10pro:mCherry:35Sterm (KPp17)	LII F 2-3 LjUBIpro:LjCyclops gene:HA:PsrbsE9term	LII F 3-4 AtACT2pro:RENLUC:NOSterm (KPp18)	LII F 4-5 DdNINpro:FIRLUC:HSPterm	LII F 5-6 LjUBIpro_CCaMK1-314cDNA-NLS_HSPterm	LIIIβ F 2-3 lacZ_4-5 lacZ:FIR_CCaMK1-314 (KPp20)
KPp32	Dual luciferase assay; Extended Data Fig. 2	LIIIβ LjCyclops_DgNINpro:FIR_CCaMK1-314	Esp3I	LII F 1-2 AtUBI10pro:mCherry:35Sterm (KPp17)	LII F 2-3 LjUBIpro:LjCyclops gene:HA:PsrbsE9term	LII F 3-4 AtACT2pro:RENLUC:NOSterm (KPp18)	LII F 4-5 DgNINpro:FIRLUC:HSPterm	LII F 5-6 LjUBIpro_CCaMK1-314cDNA-NLS_HSPterm	LIIIβ F 2-3 lacZ_4-5 lacZ:FIR_CCaMK1-314 (KPp20)
KPp34	Dual luciferase assay; Extended Data Fig. 2; vector control	LIIIβ VvNINpro:FIR	Esp3I	LII F 1-2 AtUBI10pro:mCherry:35Sterm (KPp17)	LII F 2-3 LjUBIpro:dmy:HA:PsrbsE9term	LII F 3-4 AtACT2pro:RENLUC:NOSterm (KPp18)	LII F 4-5 VvNINpro:FIRLUC:HSPterm	LII 5-6 dy (BB65)	LIIIβ F 2-3 dmy_4-5 lacZ:FIR_dmy (KPp43)
KPp35	Dual luciferase assay; Extended Data Fig. 2; vector control	LIIIβ SlNINpro:FIR	Esp3I	LII F 1-2 AtUBI10pro:mCherry:35Sterm (KPp17)	LII F 2-3 LjUBIpro:dmy:HA:PsrbsE9term	LII F 3-4 AtACT2pro:RENLUC:NOSterm (KPp18)	LII F 4-5 SlNINpro:FIRLUC:HSPterm	LII 5-6 dy (BB65)	LIIIβ F 2-3 dmy_4-5 lacZ:FIR_dmy (KPp43)
KPp36	Dual luciferase assay; Extended Data Fig. 2; vector control	LIIIβ CgNINpro:FIR	Esp3I	LII F 1-2 AtUBI10pro:mCherry:35Sterm (KPp17)	LII F 2-3 LjUBIpro:dmy:HA:PsrbsE9term	LII F 3-4 AtACT2pro:RENLUC:NOSterm (KPp18)	LII F 4-5 CgNINpro:FIRLUC:HSPterm	LII 5-6 dy (BB65)	LIIIβ F 2-3 dmy_4-5 lacZ:FIR_dmy (KPp43)
KPp37	Dual luciferase assay; Extended Data Fig. 2; vector control	LIIIβ DdNINpro:FIR	Esp3I	LII F 1-2 AtUBI10pro:mCherry:35Sterm (KPp17)	LII F 2-3 LjUBIpro:dmy:HA:PsrbsE9term	LII F 3-4 AtACT2pro:RENLUC:NOSterm (KPp18)	LII F 4-5 DdNINpro:FIRLUC:HSPterm	LII 5-6 dy (BB65)	LIIIβ F 2-3 dmy_4-5 lacZ:FIR_dmy (KPp43)
KPp39	Dual luciferase assay; Extended Data Fig. 2; vector control	LIIIβ DgNINpro:FIR	Esp3I	LII F 1-2 AtUBI10pro:mCherry:35Sterm (KPp17)	LII F 2-3 LjUBIpro:dmy:HA:PsrbsE9term	LII F 3-4 AtACT2pro:RENLUC:NOSterm (KPp18)	LII F 4-5 DgNINpro:FIRLUC:HSPterm	LII 5-6 dy (BB65)	LIIIβ F 2-3 dmy_4-5 lacZ:FIR_dmy (KPp43)
KPp40	Dual luciferase assay; Extended Data Fig. 2; vector control	LIIIβ LjNINpro:FIR	Esp3I	LII F 1-2 AtUBI10pro:mCherry:35Sterm (KPp17)	LII F 2-3 LjUBIpro:dmy:HA:PsrbsE9term	LII F 3-4 AtACT2pro:RENLUC:NOSterm (KPp18)	LII F 4-5 LjNINpro:FIRLUC:HSPterm	LII 5-6 dy (BB65)	LIIIβ F 2-3 dmy_4-5 lacZ:FIR_dmy (KPp43)
KPp41	Dual luciferase assay; Extended Data Fig. 2; vector control	LIIIβ LjRAMpro:FIR	Esp3I	LII F 1-2 AtUBI10pro:mCherry:35Sterm (KPp17)	LII F 2-3 LjUBIpro:dmy:HA:PsrbsE9term	LII F 3-4 AtACT2pro:RENLUC:NOSterm (KPp18)	LII F 4-5 LjRAM1pro:FIRLUC:HSPterm	LII 5-6 dy (BB65)	LIIIβ F 2-3 dmy_4-5 lacZ:FIR_dmy (KPp43)
KPp42	Dual luciferase assay; Extended Data Fig. 2; vector control	LIIIβ SlRAMpro:FIR	Esp3I	LII F 1-2 AtUBI10pro:mCherry:35Sterm (KPp17)	LII F 2-3 LjUBIpro:dmy:HA:PsrbsE9term	LII F 3-4 AtACT2pro:RENLUC:NOSterm (KPp18)	LII F 4-5 SlRAM1pro:FIRLUC:HSPterm	LII 5-6 dy (BB65)	LIIIβ F 2-3 dmy_4-5 lacZ:FIR_dmy (KPp43)
KPp43	Dual luciferase assay; Extended Data Fig. 2; master backbone for vector control	LIIIβ F 2-3 dmy_4-5 lacZ:FIR_dmy	Esp3I	LII F 1-2 AtUBI10pro:mCherry:35Sterm (KPp17)	LII F 2-3 LjUBIpro:dmy:HA:PsrbsE9term	LII F 3-4 AtACT2pro:RENLUC:NOSterm (KPp18)	LII F 4-5 lacZ:FIRLUC:HSPterm	LII 5-6 dy (BB65)	LIIIβ fin BB52	Master backbone for KP series
Golden gate level II plasmids
Plasmid ref no.	Purpose	Name	Plasmid construction								Comments
			Restriction enzyme for cut-ligation reaction	Golden Gate modules used for assembly						Backbone
CCp4	Module for constructing LIII plasmid	LIIc F 1-2 NOSpro:NptII	BsaI	LI A-B NOSpro (G080)	LI B-C dy (BB06)	LI C-D NptII	LI D-E dy (BB08)	LI E-F 35S-T (G059)	LI F-G dy (BB09)	LIIc F 1-2 (BB30)
CCp5	Module for constructing LIII plasmid	LIIc F 1-2 Ub10pro:NLS-2xGFP	BsaI	LI A-B AtUBI10pro	LI B-C NLS (G060)	LI C-D GFP (G053)	LI D-E GFP (G011)	LI E-F 35S-T (G059)	LI F-G dy (BB09)	LIIc F 1-2 (BB30)
XGp3	Module for constructing LIII plasmid	LII F 3-4 lacZ:GUSi	BsaI	LI A-B lacZ (G082)	LI B-E GUSi (G079)	LI B-E GUSi (G079)	LI B-E GUSi (G079)	LI E-F Nos-T (G006)	LI F-G dy (BB09)	LII F 3-4 (BB33)
CCp6	Module for constructing LIII plasmid	LIIβ F 5-6 PACE:NINminpro:NLS-2xmCherry	BsaI	LI A-B PACE:NINminpro (XGp68)	LI B-C NLS (G060)	LI C-D mCherry (G057)	LI D-E mCherry (G025)	LI E-F HSP-T (G045)	LI F-G dy (BB09)	LIIβ F 5-6 (BB28)
CCp7	Module for constructing LIII plasmid	LIIβ F 3-4 lacZ:NLS-2xYFP	BsaI	LI A-B lacZ (G082)	LI B-C NLS (G060)	LI C-D YFP (G054)	LI D-E YFP (G012)	LI E-F nos-T (G006)	LI F-G dy (BB09)	LIIβ F 3-4 (BB24)
pRA65	Module for constructing LIII plasmid	LIIβ F 3-4 lacZ:NINminpro:NIN	BsaI	LI A-B lacZ (G082)	LI B-C LjNINminpro (pRA64)	LI C-D LjNIN	LI D-E dy (BB08)	LI E-F nos-T (G006)	LI F-G dy (BB09)	LIIβ F 3-4 (BB24)
pRA19	Module for constructing LIII plasmid	LIIβ F 3-4 lacZ:NIN	BsaI	LI A-B lacZ (G082)	LI B-C dy (BB06)	LI C-D LjNIN	LI D-E dy (BB08)	LI E-F 35S-T (G059)	LI F-G dy (BB09)	LIIβ F 3-4 (BB24)
KPp15	Module for constructing LIII plasmid	LII F 2-3 LjUBIpro:lacZ:HAtag:PsrbsE9term	BsaI	LI A-B Ubipro (G07)	LI B-C dy (BB06)	LI D-E lacZ (G083)	LI D-E HA (G068)	LI E-F PsrbsE9term (REF) (KPp2)	LI F-G dy (BB09)	LIIβ F 2-3 (BB22)
KPp16	Module for constructing LIII plasmid	LII F 5-6 LjUBIpro:CCaMK1-314cDNA-NLS:HSPterm	BsaI	LI A-B Ubipro (G07)	LI B-C dy (BB06)	LI C-D LjCCaMK314 cDNA	LI D-E C-NLS (G035)	LI E-F HSP-T (G045)	LI F-G dy (BB09)	LIIβ F 5-6 (BB28)	Provided by Priya Pimprikar, Esp3I site is mutated in this study by rolling PCR
KPp17	Module for constructing LIII plasmid	LII F 1-2 AtUBI10pro:mCherry:35Sterm	BsaI	LI A-B AtUBI10pro	LI B-C dy (BB06)	LI C-D mCherry (G023)	LI D-E dy (BB08)	LI E-F 35S-T (G059)	LI F-G dy (BB09)	LIIβ F 1-2 (BB20)	Promoter provided by David Chiasson
KPp18	Module for constructing LIII plasmid	LII F 3-4 AtACT2pro:RENLUC:NOSterm	BsaI	LI A-B AtACT2pro	LI B-C dy (BB06)	LI C-D RENLUC (KPp3)	LI D-E dy (BB08)	LI E-F nos-T (G006)	LI F-G dy (BB09)	LIIβ F 3-4 (BB24)	Promoter provided by David Chiasson
KPp19	Module for constructing LIII plasmid	LII F 4-5 lacZ:FIRLUC:HSPterm	BsaI	LI A-B lacZ (G082)	LI B-C dy (BB06)	LI C-D FIRLUC (KPp4)	LI D-E dy (BB08)	LI E-F HSP-T (G045)	LI F-G dy (BB09)	LIIβ F 4-5 (BB26)
Golden gate level 0 & I plasmids
Plasmid ref no.	Purpose	Name	Plasmid construction					Comments
			Restriction enzyme for cut-ligation reaction	Golden Gate modules used for assembly			Backbone
XGp91	Module for constructing LIII plasmid	LI A-B LjNINminpro (98 bp)	StuI	NINminpro amplified with primers XG23 & XG24			L0 (BB01)	PCR fragment was amplified using LjNINpro (2 kb)(KPp14) as template. The NIN minimal promoter (LjNINmin) consists of 98 bp 5' of the NIN transcriptional start site as defined in Singh et al.34
XGp68	Module for constructing LIII plasmid	LI A-B LjPACE:NINminpro	BpiI	LjPACE annealed with oligos XG32 and XG33	NINminpro (XGp91)		LI (BB03)
XGp93	Module for constructing LIII plasmid	LI A-B CgPACE:NINminpro	BpiI	CgPACE annealed with oligos XG79 and XG80	NINminpro (XGp91)		LI (BB03)
XGp94	Module for constructing LIII plasmid	LI A-B DdPACE:NINminpro	BpiI	DdPACE annealed with oligos XG81 and XG82	NINminpro (XGp91)		LI (BB03)
XGp96	Module for constructing LIII plasmid	LI A-B DgPACE:NINminpro	BpiI	DgPACE annealed with oligos XG85 and XG86	NINminpro (XGp91)		LI (BB03)
pRA130	Module for constructing LIII plasmid	LI LjNIN::CgPACEpro (2 kb)	BpiI	Fragment 1 amplified with primers RA114 and RA124	Fragment 2 amplified with primers RA125 and RA117		LI (BB03)	two PCR fragments were amplified using LI LjNINpro (2 kb)(KPp14) as template
pRA131	Module for constructing LIII plasmid	LI LjNIN::DdPACEpro (2 kb)	BpiI	Fragment 1 amplified with primers RA114 and RA126	Fragment 2 amplified with primers RA127 and RA117		LI (BB03)	two PCR fragments were amplified using LI LjNINpro (2 kb)(KPp14) as template
pRA133	Module for constructing LIII plasmid	LI LjNIN::DgPACEpro (2 kb)	BpiI	Fragment 1 amplified with primers RA114 and RA130	Fragment 2 amplified with primers RA131 and RA117		LI (BB03)	two PCR fragments were amplified using LI LjNINpro (2 kb)(KPp14) as template
XGp138	Module for constructing LIII plasmid	LI LjNIN::ZjPACEpro (2 kb)	BpiI	Fragment 1 amplified with primers RA114 and XG105	Fragment 2 amplified with primers XG106 and RA117		LI (BB03)	two PCR fragments were amplified using LI LjNINpro (2 kb)(KPp14) as template
XGp139	Module for constructing LIII plasmid	LI LjNIN::PpPACEpro (2 kb)	BpiI	Fragment 1 amplified with primers RA114 and XG107	Fragment 2 amplified with primers XG108 and RA117		LI (BB03)	two PCR fragments were amplified using LI LjNINpro (2 kb)(KPp14) as template
XGp140	Module for constructing LIII plasmid	LI LjNIN::JrPACE-likepro (2 kb)	BpiI	Fragment 1 amplified with primers RA114 and XG109	Fragment 2 amplified with primers XG110 and RA117		LI (BB03)	two PCR fragments were amplified using LI LjNINpro (2 kb)(KPp14) as template
pRA116	Module for constructing LIII plasmid	LI LjNIN::mPACEpro (2 kb)	BpiI	Fragment 1 amplified with primers RA114 and RA118	Fragment 2 amplified with primers RA119 and RA117		LI (BB03)	two PCR fragments were amplified using LI LjNINpro (2 kb)(KPp14) as template
pRA117	Module for constructing LIII plasmid	LI LjNIN::ΔPACEpro (2 kb)	BpiI	Fragment 1 amplified with primers RA114 and RA115	Fragment 2 amplified with primers RA116 and RA117		LI (BB03)	two PCR fragments were amplified using LI LjNINpro (2 kb)(KPp14) as template
pRA64	Module for constructing LIII plasmid	LI B-C LjNINminpro (98 bp)	BpiI	PCR fragment amplified with primers RA87 and RA88			LI (BB03)	PCR fragments were amplified using LI LjNINpro (2 kb)(KPp14) as template
pRA1	Module for constructing LII plasmid	LI C-D LjNIN	BpiI	Fragment 1 amplified with primers JL65 and JL66	Fragment 2 amplified with primers JL67 and JL68	Fragment 3 amplified with primers JL69 and JL70	LI (BB03)	PCR fragment amplified using L. japonicus gDNA as template; Mutagenized for removing BpiI/BsaI sites for Golden Gate cloning
pRA145	Module for constructing LIII plasmid	L0 A-B LjPACE	StuI	LjPACE annealed with oligos XG71 and XG72			L0(BB02)
XGp106	Module for constructing LIII plasmid	L0 pSly184PACE-1	StuI	PCR fragment amplified with primers KP62 and SZ08			L0(BB02)	PCR fragment amplified using S. lycopersicum gDNA as template
XGp107	Module for constructing LIII plasmid	L0 pSly184PACE-2	StuI	PCR fragment amplified with primers SZ02 and SZ07			L0(BB02)	PCR fragment amplified using S. lycopersicum gDNA as template
XGp108	Module for constructing LIII plasmid	L0 pSly184mPACE-1	StuI	PCR fragment amplified with primers KP62 and SZ10			L0(BB02)	PCR fragment amplified using S. lycopersicum gDNA as template
XGp109	Module for constructing LIII plasmid	L0 pSly184mPACE-2	StuI	PCR fragment amplified with primers SZ02 and SZ09			L0(BB02)	PCR fragment amplified using S. lycopersicum gDNA as template
KPp1	Module for constructing LIII plasmid	LI C-D SlCyclops gene (KPp1)	StuI	PCR product from primers KP68,69,70,71			L0 (BB01)	PCR fragments were amplified using S.lycopersicum genomic DNA; BsaI sites were removed
KPp2	Module for constructing LII plasmid	LI E-F PsrbsE9term (REF)	StuI	PsrbsE9term (REF) amplified with KP78 and KP79			L0 (BB01)	PCR template provided by David Chiasson
KPp3	Module for constructing LII plasmid	LI C-D RENLUC (Renilla luciferase gene)	Not applicable	RENLUC (Renilla luciferase gene)			Not applicable	Plant codon optimised and synthesized by Eurofins Deutschland
KPp4	Module for constructing LII plasmid	LI C-D FIRLUC (Firefly luciferase gene)	Not applicable	FIRLUC (Firefly luciferase gene)			Not applicable	Plant codon optimised and synthesized by Eurofins Deutschland
KPp5	Module for constructing LIII plasmid	LI A-B CgNINpro (3kb)	Not applicable	CgNINpro (3 kb)			Not applicable	Synthesized by Eurofins Deutschland
KPp6	Module for constructing LIII plasmid	LI A-B DdNINpro (3kb)	Not applicable	DdNINpro (3 kb)			Not applicable	Synthesized by Eurofins Deutschland
KPp7	Module for constructing LIII plasmid	LI A-B DgNINpro (3kb)	Not applicable	DgNINpro (3 kb)			Not applicable	Synthesized by Eurofins Deutschland
KPp9	Module for constructing LIII plasmid	LI A-B VvNINpro (3kb)	Not applicable	VvNINpro (3 kb)			Not applicable	Synthesized by Eurofins Deutschland
KPp10	Module for constructing LIII plasmid	LI A-B SlNINpro (3kb)	StuI	SlNINpro (3 kb) ampflied with primer KP50 and KP52			L0 (BB01)	PCR fragment was amplified using S. lycopersicum genomic DNA as template
KPp11	Module for constructing LIII plasmid	LI A-B SlRAM1pro (3kb)	StuI	SlRAM1pro (3 kb) ampflied with primers KP100 and KP101			L0 (BB01)	PCR fragment was amplified using S. lycopersicum genomic DNA as template
KPp12	Module for constructing LIII plasmid	LI A-B LjRAM1pro (2kb)	Not applicable	LjRAM1pro (2 kb)			Not applicable	Provided by Priya Pimprikar
KPp13	Module for constructing LIII plasmid	LI A-B LjNINpro (1 kb)	StuI	LjNINpro (1 kb) amplified with primers KP91 and KP92			L0 (BB01)	PCR fragment was amplified using L. japonicus genomic DNA as template
KPp14	Module for constructing LIII plasmid	LI A-B LjNINpro (2 kb)	StuI	LjNINpro (2 kb) amplified with primers KP93 and KP84			L0 (BB01)	PCR fragment was amplified using L. japonicus genomic DNA as template
CCp10	Module for constructing LIII plasmid	LjNINpro CE1kb	Esp3I	PCR fragment amplified with primers CC263 and CC311			Not applicable	PCR fragment was amplified using L. japonicus genomic DNA as template
CCp11	Module for constructing LIII plasmid	LjNINpro CE1kb	Esp3I	PCR fragment amplified with primers CC263 and CC264			Not applicable	PCR fragment was amplified using L. japonicus genomic DNA as template
CCp12	Module for constructing LIII plasmid	L0 LjNINpro Frag4	Esp3I	PCR fragment amplified with primers CC210 and CC211			L0(BB02)	PCR fragment was amplified using L. japonicus genomic DNA as template
CCp13	Module for constructing LIII plasmid	L0 LjNINpro Frag5A	Esp3I	PCR fragment amplified with primers CC212 and CC204			L0(BB02)	PCR fragment was amplified using L. japonicus genomic DNA as template
CCp14	Module for constructing LIII plasmid	LjNINpro Frag5B	Esp3I	PCR fragment amplified with primers CC203 and CC213			Not applicable	PCR fragment was amplified using L. japonicus genomic DNA as template
CCp15	Module for constructing LIII plasmid	L0 LjNINpro Frag6	Esp3I	PCR fragment amplified with primers CC214 and CC176			L0(BB02)	PCR fragment was amplified using LIIIβ NINpro:NIN as template
CCp16	Module for constructing LIII plasmid	L0 LjNINpro Frag6mPACE	Esp3I	PCR fragment amplified with primers CC214 and CC176			L0(BB02)	PCR fragment was amplified using LIIIβ NINpro:NIN as template
CCp17	Module for constructing LIII plasmid	LjNINpro Frag6	Esp3I	PCR fragment amplified with primers CC253 and CC176			Not applicable	PCR fragment was amplified using LIIIβ NINpro:NIN as template
CCp18	Module for constructing LIII plasmid	LjNINpro Frag6mPACE	Esp3I	PCR fragment amplified with primers CC253 and CC176			Not applicable	PCR fragment was amplified using LIIIβ NINpro:NIN as template
CCp19	Module for constructing LIII plasmid	LjPACE:NINminpro	Esp3I	PCR fragment amplified with primers CC267 and XG24			Not applicable	PCR fragment was amplified using LI A-B LjNINminpro (98bp) as template. The NIN minimal promoter (LjNINmin) consists of 98 bp 5' of the NIN transcriptional start site as defined in Singh et al.34
CCp20	Module for constructing LIII plasmid	LjNINminpro	Esp3I	PCR fragment amplified with primers CC268 and XG24			Not applicable	PCR fragment was amplified using LI A-B LjNINminpro (98bp) as template. The NIN minimal promoter (LjNINmin) consists of 98 bp 5' of the NIN transcriptional start site as defined in Singh et al.34
CCp21	Module for constructing LIII plasmid	LjPACE:NINminpro	Esp3I	PCR fragment amplified with primers CC472 and XG24			Not applicable	PCR fragment was amplified using LI A-B LjNINminpro (98bp) as template. The NIN minimal promoter (LjNINmin) consists of 98 bp 5' of the NIN transcriptional start site as defined in Singh et al.34
CCp22	Module for constructing LIII plasmid	LjNINminpro	Esp3I	PCR fragment amplified with primers CC471 and XG24			Not applicable	PCR fragment was amplified using LI A-B LjNINminpro (98bp) as template. The NIN minimal promoter (LjNINmin) consists of 98 bp 5' of the NIN transcriptional start site as defined in Singh et al.34
CCp23	Module for constructing LIII plasmid	LjNINpro CE5kb	Esp3I	PCR fragment amplified with primers CC440 and CC443				PCR fragment was amplified using L. japonicus genomic DNA as template
