# Supplementary material for: A novel cis-element enabled bacterial uptake by plant cells
Source: Nat Plants. 2026 Jan 2;12(1):140–51. doi: 10.1038/s41477-025-02161-z (PMC12830364; doi:10.1038/s41477-025-02161-z)
Supplement: Supplementary file 10 — Sequences and IDs of oligonucleotides (DNA) used. [file 41477_2025_2161_MOESM10_ESM.xlsx]

## Sheet: Sheet1
Supplementary Table 8. Sequences and IDs of oligonucleotides (DNA) used.
Primer name	Sequence 5' - 3'
CC176	AACGTCTCACAGAGCTAGCTGATCCAATTAAGTACC
CC203	AACGTCTCAATTGATCCTTGACCTCTCCC
CC204	AACGTCTCACAATCCCTGAGATGGTGTAA
CC210	AACGTCTCACTACCTCCATCGTTCTCTTCTGG
CC211	AACGTCTCAGATCTCTCATTCCAGTCTAAATG
CC212	AACGTCTCAGATCCCTCTTATCACTAGCG
CC213	AACGTCTCATTTGGTTCCGTCTGTTGAC
CC214	AACGTCTCACAAACGAATATGGACGGAAG
CC263	AACGTCTCAGCGGTCCAAGGTAGACTTTACAGTTGC
CC264	AACGTCTCAAAGCGCCTTGCCTTTGTGTATTCAC
CC267	AACGTCTCAGCTTTGTACGATTGCCATGTGGCAC
CC268	AACGTCTCAGCTTCACCTGCTTACACTTGTGGG
CC253	AACGTCTCAGCTTCGATTGCACGTTTTAG
CC287	AACGTCTCAAATGCGCAGAGAGGAGCCCACAAGAGGCGAGA
CC288	AACGTCTCACATTGCACAATGATCGTACAAAATTTGTGTACCTAAAAATGC
CC289	AACGTCTCAATGTGGCAACGGTTTGCGAGCCCACAAGAGGCGAGA
CC290	AACGTCTCAACATGGCAGAACCTGCAAATTTGTGTACCTAAAAATGC
CC311	AACGTCTCAGTAGGCCTTGCCTTTGTGTATTCAC
CC440	AACGTCTCAGCGGCCACCCAAACATATGTGGTGG
CC443	AACGTCTCATTTGGGACTTAATTCCCGAAGTAGG
CC471	CCCGTCTCACAAACACCTGCTTACACTTGTGGGTCCT
CC472	CCCGTCTCACAAATGTACGATTGCCATGTGGCA
JL65	ATGAAGACTTTACGGGTCTCTCACCATGGAATATGGTTCATTACTAGTGC
JL66	TTGAAGACTTGAACACAGGAAGGGCTAAAGA
JL67	ATGAAGACTTGTTCGAAAGAGGCACCGG
JL68	TTGAAGACTTAGATTCTTGATCCCCACCCTC
JL69	ATGAAGACTTATCTTCTTATACCTTTGGAAGCCGCCGCTCTTCTTCTGGTGGAAGAAAGTCAGGCGAGAAAAGACGAACCAAGGCAGAAAAGACTATCAG
JL70	TTGAAGACTTCAGAGGTCTCTCCTTAGATGGGCTGCTATTGC
KP100	ATGGTCTCAGCGGGTCTTTTCAAGTCCATATATAACTCCCA
KP101	TAGGTCTCTCAGAGTTACCACACACCTGCTTTTTGCG
KP50	ATCGTCTCAGCGGCTGCTTTGGACTATATTTTCTTGAG
KP52	TACGTCTCTCAGAGCTGCTTCCTTCTTACCTC
KP58	ATCGTCTCATACAACATGACACACGGATG
KP59	TACGTCTCTTGTAAAAATGGTATGTCCTAGACAAAC
KP60	TACGTCTCTGGAGACCAGCTACACTCAAATG
KP61	ATCGTCTCACTCCAATCGAAGGTATATTAGTATGGATC
KP62	TACGTCTCTGCAGGTTGTGGGTTCCATTATTG
KP63	ATCGTCTCACTGCCGCTAATCAGGAAGCA
KP68	ATGGTCTCACACCTATGTCGAGGCAGAGGCGGAG
KP69	TAGGTCTCTCCTTCAAGGGACATCCTCAAACAAGATGGAAC
KP70	ATGGTCTCAACGGAAGTATGTACAACTATCGTC
KP71	TAGGTCTCTCCGTGACCGCTCCACCCTTCTC
KP78	ATGGTCTCAAATCAGCTCCCTGGCCAATTCCC
KP79	AGAGGTCTCTCTCAGTTTGGGATG
KP84	TACGTCTCACAGAGCTAGCTGATCCAATTAAGTACCTG
KP91	ATCGTCTCAGCGGGCTCCGTTTGGTCAACAGAC
KP92	ATCGTCTCTAAGCTAATTTGCAGCGACTTTTTCC
KP93	TACGTCTCAGCTTATATCGCAGCGACCAG
RA114	ACGAAGACAATACGTACGTCTCAGCTTATATCGCA
RA115	AAGAAGACAAGCTCAAATTTGTGTACCTAAAAATGC
RA116	TCAGAAGACAAGAGCCCACAAGAGGC
RA117	AAGAAGACAACAGATACGTCTCACAGAGCTAGCTG
RA118	AAGAAGACAAAGACGATACGGATCCACAAATTTGTGTACCTAAAAATGCAA
RA119	TCAGAAGACAAGTCTTAGATAGTCTGTGAGCCCACAAGAGGC
RA124	AAGAAGACAAACATGTCGCATGGAGCAAATTTGTGTACCTAAAAATGC
RA125	TCAGAAGACAAATGTGGCGTGCTCACAGGAGCCCACAAGAGGC
RA126	AAGAAGACAAACATGTCAGATGGACAAAATTTGTGTACCTAAAAATGC
RA127	TCAGAAGACAAATGTGTCGTACGGACATGAGCCCACAAGAGGC
RA129	TCAGAAGACAATATGGCGCACAGGCACGAGCCCACAAGAGGC
RA130	AAGAAGACAAACATGTCGGATGCAGAAAATTTGTGTACCTAAAAATGC
RA131	TCAGAAGACAAATGTGGCACAACCACAAGAGCCCACAAGAGGC
RA87	ATGAAGACTTTACGGGTCTCATCTGTGCTTACACTTGTGGGTC
RA88	ATGAAGACTTCAGAGGTCTCAGGTGCTAGCTGATCCAATTAAGTACCT
SZ02	ATCGTCTCCCAGAATTATTACTGATAAAAAATCAAATGTTGC
SZ07	ATCGTCTCGCATGTGGCACGCAGAGAGCAGATTTTAAGGTTCACTACTCTATTTCT
SZ08	TACGTCTCACATGGCAATCGTACAAAATCCAGAGTGGTGAGGAT
SZ09	ATCGTCTCGATCGTCTTAGATAGTCTGTCAGATTTTAAGGTTCACTACTCTATTTCT
SZ10	TACGTCTCACGATACGGATCCACAAATCCAGAGTGGTGAGGAT
XG105	TAGAAGACTAATGTAAGAAGTAGGAAATTTGTGTACCTAAAAATGCAA
XG106	TAGAAGACTAACATGTGGCAATCAGGCAGGAGCCCACAAGAGGCGAGA
XG107	TAGAAGACTAGACACATGTCAGAAGGAGAAAATTTGTGTACCTAAAAATGCAA
XG108	TAGAAGACTATGTCGTAAGGACAGGAGCCCACAAGAGGCGAGA
XG109	TAGAAGACTACTGATGTTGGTTGGATCAAATTTGTGTACCTAAAAATGCAA
XG110	TAGAAGACTATCAGGCGTAGCGTCAGGAGCCCACAAGAGGCGAGA
XG23	TAGAAGACTACACCTGCTTACACTTGTGGGTCCTA
XG24	TAGAAGACTACAGATATCGTCTCACAGAGCTAGCTGATCCAATTAAGTAC
XG32	TACGTAACGTCTCAGCGGTGTACGATTGCCATGTGGCACGCAGAGAG
XG33	GGTGCTCTCTGCGTGCCACATGGCAATCGTACACCGCTGAGACGTTA
XG70	TAACGTCTCAGCGGTGCTTACACTTGTGGGTCCTA
XG71	ATCGTCTCAGCGGTGTACGATTGCCATGTGGCACGCAGAGAGTCTGTGAGACGAT
XG72	ATCGTCTCACAGACTCTCTGCGTGCCACATGGCAATCGTACACCGCTGAGACGAT
XG79	CTGAAGACTATACGTAACGTCTCAGCGGGCTCCATGCGACATGTGGCGTGCTCACAGCACCAAGTCTTCTT
XG80	AAGAAGACTTGGTGCTGTGAGCACGCCACATGTCGCATGGAGCCCGCTGAGACGTTACGTATAGTCTTCAG
XG81	CTGAAGACTATACGTAACGTCTCAGCGGTGTCCATCTGACATGTGTCGTACGGACATCACCAAGTCTTCTT
XG82	AAGAAGACTTGGTGATGTCCGTACGACACATGTCAGATGGACACCGCTGAGACGTTACGTATAGTCTTCAG
XG85	CTGAAGACTATACGTAACGTCTCAGCGGTCTGCATCCGACATGTGGCACAACCACAACACCAAGTCTTCTT
XG86	AAGAAGACTTGGTGTTGTGGTTGTGCCACATGTCGGATGCAGACCGCTGAGACGTTACGTATAGTCTTCAG
