# Supplementary material for: A novel cis-element enabled bacterial uptake by plant cells
Source: Nat Plants. 2026 Jan 2;12(1):140–51. doi: 10.1038/s41477-025-02161-z (PMC12830364; doi:10.1038/s41477-025-02161-z)
Supplement: Supplementary file 11 — Microscope/scanner settings and image analysis. [file 41477_2025_2161_MOESM11_ESM.xlsx]

## Sheet: Sheet1
Supplementary Table 9. Microscope/scanner settings and image analysis
Figures	Microscope/Scanner	Light source	Objective	Filter	Camera/detector	Fluorochrome imaged	Displayed colour in Figures	Image processing	Acquisition mode	Additional information
Fig. 2	Leica TCS SP5	Diode laser, 405 nm	HCX IRAPO L 25x/0.95 W	Wavelength window from 440 to 500 nm	Hamamasu PMT	CFP	Cyan	Fiji ImageJ v2.0.0 rc 44/1.50e (http://imagej.net/) - maximal projections of selected planes of a Z-stack	Sequencial mode	-
Fig. 2	Leica TCS SP5	Argon laser, 514 nm	HCX IRAPO L 25x/0.95 W	Wavelength window from 525 to 555 nm	Hamamasu PMT	YFP	Green	Fiji ImageJ v2.0.0 rc 44/1.50e (http://imagej.net/) - maximal projections of selected planes of a Z-stack	Sequencial mode	-
Fig. 2	Leica TCS SP5	Diode pumped solid state laser, 561 nm	HCX IRAPO L 25x/0.95 W	Wavelength window from 580 to 640 nm	Hamamasu PMT	mCherry	Red	Fiji ImageJ v2.0.0 rc 44/1.50e (http://imagej.net/) - maximal projections of selected planes of a Z-stack	Sequencial mode	-
Supplementary Fig. 5	Leica TCS SP5	Diode laser, 405 nm	HCX IRAPO L 25x/0.95 W	Wavelength window from 465 to 500 nm	Hamamasu PMT	Calcofluor white	Cyan	Fiji ImageJ v2.0.0 rc 44/1.50e (http://imagej.net/) - maximal projections of selected planes of a Z-stack	Sequencial mode	-
Supplementary Fig. 5	Leica TCS SP5	Argon laser, 488 nm	HCX IRAPO L 25x/0.95 W	Wavelength window from 500 to 525 nm	Hamamasu PMT	GFP	Green	Fiji ImageJ v2.0.0 rc 44/1.50e (http://imagej.net/) - maximal projections of selected planes of a Z-stack	Sequencial mode	-
Supplementary Fig. 5	Leica TCS SP5	Argon laser, 514 nm	HCX IRAPO L 25x/0.95 W	Wavelength window from 525 to 555 nm	Hamamasu PMT	YFP	Yellow	Fiji ImageJ v2.0.0 rc 44/1.50e (http://imagej.net/) - maximal projections of selected planes of a Z-stack	Sequencial mode	-
Supplementary Fig. 5	Leica TCS SP5	Diode pumped solid state laser, 561 nm	HCX IRAPO L 25x/0.95 W	Wavelength window from 580 to 640 nm	Hamamasu PMT	mCherry	Red	Fiji ImageJ v2.0.0 rc 44/1.50e (http://imagej.net/) - maximal projections of selected planes of a Z-stack	Sequencial mode	-
Fig. 3 and 4; Extended Data Fig. 5C (root hair pictures only)	Leica DM6B	Leica CTR6 LED	HPX PL FLUOTAR L 40X/0.60 CORR	none	Leica DFC 9000GT	not applicable	not applicable	Fiji ImageJ v2.0.0 rc 44/1.50e (http://imagej.net/)	-	-
Fig. 3 and 4; Extended Data Fig. 5C (root hair pictures only)	Leica DM6B	SOLA-SMII, LED3, 365 nm	HPX PL FLUOTAR L 40X/0.60 CORR	Leica N3: excitation filter BP 546/12, suppression filter BP 600/40	Leica DFC 9000GT	DsRed	Red	Fiji ImageJ v2.0.0 rc 44/1.50e (http://imagej.net/) - maximal projections of selected planes of a Z-stack	-	-
Fig. 3 and 4; Extended Data Fig. 5C (nodule section pictures only), 8, 10 and Supplementary Fig. 7	Leica TCS SP5	Argon laser, 514 nm	Leica HCX PL APO CS 20x/0.7 IMM CORR CS	Wavelength window from 559 to 633 nm	Hamamasu PMT	DsRed	Red	Fiji ImageJ v2.0.0 rc 44/1.50e (http://imagej.net/) - maximal projections of selected planes of a Z-stack	Sequencial mode	-
Extended Data Fig. 4A -E and Supplementary Fig. 8	Leica MZ16 FA	Schott KL 1500-Z	PLANAPO 1.0x	none	Leica DFC 300FX	not applicable	not applicable	Fiji ImageJ v2.0.0 rc 44/1.50e (http://imagej.net/)	-	-
Extended Data Fig. 4A -E and Supplementary Fig. 8	Leica MZ16 FA	Lumencor LED3, 390-680 nm	PLANAPO 1.0x	Leica GFP3: excitation filter BP 470/40, suppression filter BP 525/50	Leica DFC 300FX	GFP	Green	Fiji ImageJ v2.0.0 rc 44/1.50e (http://imagej.net/)	-	-
Extended Data Fig. 4A -E and Supplementary Fig. 8	Leica MZ16 FA	Lumencor LED3, 390-680 nm	PLANAPO 1.0x	Leica DSR: excitation filter BP 545/30, suppression filter BP 620/60	Leica DFC 300FX	DsRed	Red	Fiji ImageJ v2.0.0 rc 44/1.50e (http://imagej.net/)	-	-
Extended Data Fig. 4G	Keyence VHX-6000	Keyence inbuild light source full ring	VH-ZST ZS-20 x20-x200	none	Keyence VHX-6020	not applicable	not applicable	Fiji ImageJ v2.0.0 rc 44/1.50e (http://imagej.net/)	-	-
Extended Data Fig. 5C, 6, 7 and 9	Leica M165FC	Leica MEB127	PLANAPO 1.0x	none	Leica DFC 450C	not applicable	not applicable	Fiji ImageJ v2.0.0 rc 44/1.50e (http://imagej.net/)	-	-
Extended Data Fig. 5C, 6, 7 and 9	Leica M165FC	Lumencor LED3, 390-680 nm	PLANAPO 1.0x	Leica GFP3: excitation filter BP 470/40, suppression filter BP 525/50	Leica DFC 450C	GFP	Green	Fiji ImageJ v2.0.0 rc 44/1.50e (http://imagej.net/)	-	-
Extended Data Fig. 5C, 6, 7 and 9	Leica M165FC	Lumencor LED3, 390-680 nm	PLANAPO 1.0x	Leica DSR: excitation filter BP 545/30, suppression filter BP 620/60	Leica DFC 450C	DsRed	Red	Fiji ImageJ v2.0.0 rc 44/1.50e (http://imagej.net/)	-	-
Extended Data Fig. 5A, D, G	Epson V700 DIN A4	not applicable	not applicable	not applicable	not applicable	not applicable	not applicable	Fiji ImageJ v2.0.0 rc 44/1.50e (http://imagej.net/)	not applicable	600 dots per inch
